# Supplementary material for: Sex differences in DNA methylation of the cord blood are related to sex-bias psychiatric diseases
Source: Sci Rep. 2017 Mar 17;7:44547. doi: 10.1038/srep44547 (PMC5355991; doi:10.1038/srep44547)
Supplement: Supplementary Table 1 [file srep44547-s2.csv]

Sample_Name	barcode	Age	Mother's age	IMC before pregnancy	Weight gain during pregnancy (Kg)	Does the mother smoke?	Did the mother smoke during pregnancy?	Did the mother use alcohol or drugs before get pregnant (6 months before)?	Did the mother use alcohol or drugs during pregnancy?	Does the mother use psychiatric drugs?	Did the mother use controlled drugs during pregnancy?	Did the mother used controlled drugs before get pregnant (6 months)?	Did anyone in mother�s family present psychiatric illness?	Did anyone in mother�s family use controlled drugs?	Did the mother have contact with toxic agents?	Father's age group at the moment of conception.	Does the father smoke?	What was the amount of cigarettes a day of the father?	Did father have drug and/or alcohol abuse?	Did the mother suffer physical violence?	Did father use psychiatric drugs?	Did anyone in father�s family present psychiatric illness	Did anyone in father�s family use controlled drugs?	How did the mother feel during pregnancy?	Did the mother suffer verbal aggression?	Did the mother suffer sexual abuse?	Did the mother fell stress during pregnancy?
51693-2RN	9285451112_R02C02	Male	25	missing	?12	No	No	No	No	No	No	No	No	No	No	?36	No	0	No	No	No	No	No	Soft stress	No	No	No
781616-3RN	9285451144_R06C02	Male	19	<25	>12	No	No	No	No	No	No	No	No	No	No	?36	No	0	No	No	No	No	No	Abortion considered	Yes	No	Yes
2165228-1RN	9285451144_R02C02	Male	33	<25	>12	Yes	Yes	Yes	Yes	No	No	No	No	No	No	>36	Yes	1 to 6	Yes	No	No	No	No	Positive feeling	Yes	No	Yes
883730-3RN	9285451193_R03C02	Male	37	>25	>12	No	No	No	No	No	No	No	No	No	No	>36	No	0	Yes	No	No	Yes	Yes	Positive feeling	No	No	No
472702-2RN	9285451120_R01C01	Male	25	missing	>12	No	No	No	No	No	No	No	No	Yes	No	?36	No	0	Yes	No	No	No	No	Severe stress	No	No	Yes
2163443-3RN	9285451142_R02C02	Male	21	<25	?12	No	No	No	No	No	No	No	Yes	Yes	No	?36	No	0	No	No	No	No	No	Abortion considered	No	No	No
789057-2RN	9285451144_R04C02	Female	25	missing	missing	Yes	Yes	Yes	Yes	No	No	Yes	No	No	No	?36	Yes	>20	Yes	Yes	No	0a	missing	Severe stress	Yes	No	Yes
2163501-1RN	9285451194_R04C02	Male	19	<25	>12	No	No	No	No	No	No	No	No	No	No	?36	Yes	1 to 6	Yes	missing	No	No	No	Positive feeling	Yes	No	Yes
2164435-2RN	9285451120_R03C01	Female	23	missing	missing	No	No	No	No	No	No	No	No	No	No	?36	No	0	No	missing	No	No	No	Soft stress	No	No	No
2166201-3RN	9285451112_R06C02	Male	28	missing	>12	No	No	No	No	No	No	No	No	No	No	?36	Yes	13 to 20	Yes	No	No	No	No	Positive feeling	No	No	Yes
2166316-1RN	9285451193_R02C02	Female	29	>25	?12	No	No	No	No	No	No	No	No	No	No	?36	No	0	No	No	No	No	No	Abortion considered	No	No	No
21664951-1RN	9285451144_R01C01	Female	21	missing	missing	No	No	No	No	No	No	No	No	No	No	?36	No	0	No	missing	No	No	No	Soft stress	No	No	No
2078795-2RN	9285451194_R05C01	Male	21	<25	>12	No	No	No	No	No	No	No	Yes	Yes	Yes	?36	No	0	No	No	No	No	No	Positive feeling	No	No	Yes
2169829-1RN	9285451144_R02C01	Female	23	>25	>12	No	No	No	No	No	No	No	No	No	No	?36	Yes	1 to 6	Yes	No	No	Yes	Yes	Moderate stress	No	No	No
2163159-3RN 2G	9285451194_R06C02	Male	29	>25	>12	No	No		No	No	No	No	No	No	No	>36	No	0	Yes	No	No	No	No	Positive feeling	No	No	No
562913-2RN	9285451194_R06C01	Female	26	>25	?12	No	No		Yes	No	No	No	No	No	Yes	?36	Yes	13 to 20	Yes	No	No	No	No	Soft stress	No	No	No
2163925-2RN	9285451126_R01C01	Female	19	<25	?12	No	No	Yes	Yes	No	No	No	Yes	No	No	?36	No	0	Yes	Yes	No	No	No	missing	No	No	Yes
2163727-3RN	9285451126_R02C02	Male	24	<25	>12	No	No	No	No	No	No	No	Yes	missing	No	?36	No	0	No	No	No	0a	missing	Positive feeling	No	No	No
2163432-3RN	9285451126_R04C02	Female	40	<25	>12	No	No	No	No	No	No	No	No	No	No	?36	No	0	No	No	No	No	No	Abortion considered	No	No	No
2164121-1RN	9285451120_R03C02	Female	48	<25	>12	No	No	No	No	No	No	No	Yes	Yes	Yes	>36	No	0	No	No	No	No	No	Positive feeling	No	No	No
527855-3RN	9285451142_R04C01	Female	33	missing	missing	Yes	Yes	No	No	No	No	No	No	No	Yes	?36	No	0	Yes	No	No	No	No	Soft stress	No	No	Yes
2163133-3RN	9285451142_R03C01	Female	33	>25	?12	No	No	No	No	No	No	No	No	No	No	?36	No	0	No	No	No	No	No	Positive feeling	No	No	No
2169834-3RN	9285451144_R05C01	Male	24	<25	>12	No	No	No	No	No	No	No	No	No	No	?36	No	0	Yes	No	No	No	No	Positive feeling	No	No	No
2164987-1RN	9285451193_R01C01	Female	26	missing	?12	No	No	No	No	No	No	No	Yes	Yes	No	?36	No	0	Yes	No	No	No	No	Abortion considered	No	No	Yes
2162868-1RN	9285451120_R02C01	Female	18	<25	>12	No	No	No	No	No	No	No	No	No	No	?36	No	0	Yes	No	No	0a	No	Positive feeling	No	No	No
015357-2RN	9285451120_R05C02	Female	37	missing	missing	Yes	Yes	Yes	Yes	No	Yes	Yes	Yes	Yes	No	?36	Yes	7 to 12	Yes	No	No	No	No	Moderate stress	Yes	No	Yes
2166325-2RN	9285451114_R02C02	Male	24	<25	>12	No	No	Yes	Yes	No	No	No	No	No	No	?36	No	0	Yes	No	No	No	No	Soft stress	No	No	Yes
569099-1RN	9285451142_R05C02	Female	23	<25	?12	Yes	Yes	No	No	No	No	No	No	No	No	?36	Yes	>20	Yes	missing	No	No	No	Positive feeling	No	No	No
2157134-1RN	9285451194_R03C01	Female	25	<25	>12	No	No	No	No	No	No	No	Yes	Yes	No	?36	No	0	No	Yes	No	Yes	missing	Positive feeling	No	No	No
805473-3RN	9285451112_R06C01	Male	20	<25	>12	No	No	No	No	No	No	No	No	No	No	?36	No	0	Yes	No	No	No	No	Positive feeling	No	No	No
2163251-1RN	9285451114_R03C02	Female	25	<25	>12	No	No	No	No	No	No	No	Yes	No	No	?36	No	0	Yes	No	No	No	No	Positive feeling	No	No	No
2166181-2RN	9285451112_R05C01	Male	28	missing	missing	No	No	Yes	Yes	No	No	No	No	No	No	?36	No	0	Yes	No	No	No	No	Abortion considered	No	No	No
2107154-1RN	9285451126_R03C01	Male	39	>25	>12	No	No	No	No	No	No	No	No	No	No	>36	No	0	No	No	No	No	No	Positive feeling	No	No	No
755343-3RN	9285451142_R01C02	Male	19	>25	?12	No	No	No	No	No	No	No	No	No	No	?36	No	0	Yes	missing	No	No	No	Positive feeling	No	No	No
2166265-3RN	9285451112_R02C01	Male	26	<25	>12	No	No	Yes	Yes	No	No	No	Yes	No	No	?36	No	0	Yes	No	No	No	No	Positive feeling	No	No	Yes
2064320-1RN	9285451112_R03C02	Male	19	missing	>12	Yes	Yes	No	No	No	No	No	Yes	No	Yes	?36	No	0	Yes	missing	No	No	No	Moderate stress	No	No	Yes
470326-3RN	9285451194_R01C02	Female	24	>25	?12	No	No	No	No	No	No	No	No	No	No	?36	No	0	Yes	No	No	No	No	Positive feeling	No	No	No
2166034-1RN	9285451114_R04C02	Female	33	>25	?12	Yes	Yes	Yes	Yes	No	No	No	Yes	Yes	No	?36	No	0	Yes	No	No	Yes	Yes	Abortion considered	Yes	No	Yes
2164925-3RN	9285451144_R01C02	Male	29	<25	?12	No	No	No	No	No	No	No	No	No	Yes	?36	No	0	Yes	No	No	No	No	Positive feeling	No	No	No
2124616-1RN	9285451144_R03C02	Female	24	<25	missing	No	No	No	No	No	No	No	No	No	No	?36	No	0	No	No	No	No	No	Abortion considered	Yes	No	No
729466-2RN	9285451194_R04C01	Male	34	>25	?12	No	No	No	No	No	No	Yes	No	Yes	No	>36	No	0	No	No	No	No	No	Abortion considered	No	No	Yes
2085088-1RN	9285451114_R06C01	Male	36	<25	missing	No	No	Yes	Yes	No	No	No	No	No	No	>36	Yes	1 to 6	No	No	No	No	No	Soft stress	No	No	Yes
9891-3RN	9285451193_R06C02	Female	41	<25	?12	No	No	No	No	No	No	No	No	No	No	?36	No	0	Yes	No	No	No	No	Abortion considered	No	No	Yes
2164247-3RN	9285451120_R06C01	Female	43	missing	missing	No	No	No	No	No	No	No	No	No	No	>36	No	0	Yes	No	No	Yes	Yes	Positive feeling	No	No	Yes
2164127-3RN	9285451112_R04C02	Female	29	<25	>12	No	No	No	No	No	No	No	Yes	Yes	No	?36	No	0	No	missing	No	Yes	Yes	Positive feeling	No	No	No
2106181-3RN	9285451144_R06C01	Male	32	>25	?12	No	No	No	No	No	No	No	No	missing	No	>36	No	0	Yes	No	No	Yes	No	Soft stress	No	No	Yes
2169699-2RN	9285451144_R04C01	Male	20	<25	>12	No	No	Yes	Yes	No	No	No	No	No	Yes	?36	No	0	Yes	No	No	No	No	Positive feeling	No	No	No
2129133-2RN	9285451193_R06C01	Female	31	>25	>12	No	No	Yes	Yes	No	No	No	Yes	Yes	No	?36	No	0	No	No	No	No	No	Severe stress	No	No	No
367760-2RN	9285451114_R03C01	Male	35	<25	>12	No	No	No	No	No	No	No	No	No	No	5a	No	0	No	No	No	Yes	No	Positive feeling	No	No	No
875114-2RN	9285451126_R05C02	Female	31	>25	?12	Yes	Yes	No	No	No	No	No	No	No	No	?36	No	0	No	No	No	No	No	Positive feeling	No	No	Yes
2169945-1RN	9285451114_R05C02	Female	29	missing	>12	No	No	No	No	No	No	No	Yes	missing	Yes	?36	No	0	No	No	No	No	No	Moderate stress	No	No	Yes
2163080-2RN	9285451194_R03C02	Female	22	missing	?12	Yes	Yes	Yes	Yes	Yes	No	No	Yes	No	No	?36	No	0	No	No	No	No	No	Moderate stress	Yes	No	Yes
2165240-2RN	9285451120_R02C02	Female	28	>25	?12	No	No	No	No	No	No	No	No	No	Yes	?36	Yes	7 to 12	Yes	No	No	No	No	Soft stress	No	No	Yes
843970-2RN	9285451126_R04C01	Female	35	missing	>12	Yes	Yes	No	No	No	No	No	No	No	No	>36	No	0	No	No	No	No	No	Soft stress	Yes	No	Yes
431412-1RN	9285451126_R03C02	Female	24	<25	?12	No	No	No	No	No	No	No	No	No	No	?36	No	0	No	No	No	No	No	Positive feeling	No	No	No
2062988-2RN	9285451194_R01C01	Female	37	missing	missing	No	No	Yes	Yes	Yes	Yes	Yes	Yes	Yes	No	?36	No	0	Yes	missing	No	No	No	Positive feeling	Yes	No	Yes
088120-2RN	9285451126_R06C02	Male	31	missing	missing	No	No	No	No	No	No	No	Yes	No	No	>36	No	0	No	missing	No	Yes	No	Moderate stress	Yes	No	Yes
382179-1RN	9285451193_R02C01	Female	32	>25	>12	Yes	Yes	No	No	No	No	No	No	No	No	?36	No	0	Yes	No	No	No	No	Moderate stress	Yes	No	Yes
451831-2RN	9285451193_R05C02	Female	27	<25	>12	Yes	Yes	Yes	Yes	No	No	No	No	No	No	3a	Yes	13 to 20	Yes	No	No	No	No	Positive feeling	Yes	Yes	Yes
007454-3RN	9285451142_R03C02	Female	34	<25	>12	No	No	No	No	No	No	No	No	No	No	?36	Yes	>20	Yes	No	No	No	No	Soft stress	No	No	Yes
2163132-2RN	9285451126_R05C01	Female	40	>25	?12	No	No	Yes	Yes	No	No	No	No	No	No	?36	Yes	13 to 20	Yes	No	No	No	No	Positive feeling	No	No	No
2169689-2RN	9285451144_R03C01	Male	27	>25	>12	No	No	No	No	No	No	No	Yes	Yes	No	?36	No	0	No	No	No	No	No	Positive feeling	No	No	No
2166167-2RN	9285451193_R04C02	Female	28	>25	?12	No	No	No	No	No	Yes	No	No	No	No	?36	No	0	No	No	No	No	No	Abortion considered	Yes	No	Yes
94877-2RN	9285451120_R04C02	Male	20	<25	>12	No	No	Yes	Yes	No	No	No	No	No	No	?36	No	0	Yes	No	No	No	No	Positive feeling	No	No	missing
2163012-1RN	9285451126_R06C01	Female	25	>25	?12	Yes	No	Yes	Yes	No	No	No	Yes	Yes	No	?36	Yes	7 to 12	Yes	No	No	No	No	Positive feeling	No	No	No
112257-1RN	9285451114_R01C01	Male	23	<25	?12	No	No	Yes	Yes	No	No	No	Yes	Yes	No	?36	No	0	Yes	No	No	No	No	Abortion considered	No	No	Yes
726425-1RN	9285451126_R01C02	Female	21	<25	?12	No	No	No	No	No	No	No	Yes	No	No	?36	No	0	No	missing	No	No	No	Abortion considered	No	No	Yes
2163493-1RN	9285451193_R03C01	Male	31	<25	?12	No	No	No	No	No	No	No	No	No	No	?36	No	0	No	No	No	Yes	Yes	Positive feeling	No	No	No
2020613-1RN	9285451114_R05C01	Male	28	<25	>12	No	No	Yes	Yes	No	No	No	No	No	No	>36	No	0	Yes	No	No	No	No	Soft stress	Yes	No	Yes
2069223-3RN	9285451120_R05C01	Female	33	<25	?12	No	No	Yes	Yes	No	No	No	No	No	No	?36	No	0	Yes	No	No	Yes	No	Abortion considered	Yes	No	Yes
2164122-2RN	9285451112_R01C01	Male	30	<25	>12	No	No	Yes	Yes	No	No	No	No	No	No	?36	No	1 to 6	Yes	No	No	Yes	Yes	Positive feeling	No	No	Yes
