# Supplementary material for: Sex differences in DNA methylation of the cord blood are related to sex-bias psychiatric diseases
Source: Sci Rep. 2017 Mar 17;7:44547. doi: 10.1038/srep44547 (PMC5355991; doi:10.1038/srep44547)
Supplement: Supplementary Table 2 [file srep44547-s3.csv]

Supplemental table 2.The 2,332 differentially methylated CpG sites (adjP<0.05) between females and males. CpG sites common to CHAMACOS' study are labeled in red.
cgid	Chromosome	Mapinfo	Strand	Probe_SNPs	Probe_SNPs_10	UCSC_RefGene_Name	UCSC_RefGene_Group	Relation_to_UCSC_CpG_Island	UCSC_CpG_Islands_Name	HMM_Island	mean.F	mean.M	mean.diff	diffmeth.p.val	diffmeth.p.adj.fdr
cg05475702	chr1	812248	-			FAM41C	TSS200				0,713293887	0,662496771	0,050797117	6,10E-10	9,71E-07
cg16318112	chr1	969254	+			AGRN	Body	Island	chr1:967966-970238	1:957926-960044	0,067624468	0,053189637	0,01443483	1,23E-08	1,52E-05
cg07179016	chr1	1066277	+		rs10907181					1:1055891-1056408	0,76549258	0,809512422	-0,044019842	3,31E-05	0,011544018
cg04972348	chr1	1100035	+					Island	chr1:1098043-1100584	1:1089726-1090447	0,614240507	0,549708216	0,064532292	6,96E-05	0,020179528
cg06618740	chr1	1100126	+					Island	chr1:1098043-1100584	1:1089726-1090447	0,779692378	0,701060399	0,078631979	4,28E-06	0,002271267
cg15414773	chr1	1100360	+					Island	chr1:1098043-1100584	1:1089726-1090447	0,742268783	0,69835575	0,043913033	0,000171698	0,03858553
cg19945840	chr1	1168036	+			SDF4;SDF4;B3GALT6	TSS1500;TSS1500;1stExon	Island	chr1:1167001-1168985	1:1156434-1158834	0,33926297	0,35261486	-0,01335189	0,000201684	0,043036221
cg04865726	chr1	1365911	-					S_Shelf	chr1:1362954-1363299	1:1355768-1355887	0,259070735	0,202808524	0,056262211	0,00011666	0,029115859
cg15817635	chr1	1550031	-			MIB2;MIB2;MIB2;MIB2;MIB2;MIB2	TSS1500;TSS1500;TSS1500;TSS1500;TSS1500;TSS1500	N_Shore	chr1:1550453-1552015		0,062178215	0,071147589	-0,008969373	1,56E-05	0,006423103
cg17091049	chr1	1860127	-					S_Shore	chr1:1859246-1859523	1:1849982-1850017	0,893045441	0,871910726	0,021134715	5,58E-05	0,017282996
cg18235167	chr1	2205213	-	rs10910044		SKI	Body			1:2195049-2195462	0,811098451	0,795553597	0,015544854	0,000100516	0,026153592
cg00618291	chr1	2234291	-			SKI	Body	N_Shore	chr1:2235308-2235667	1:2223795-2225771	0,825752767	0,855069606	-0,029316839	4,87E-05	0,015521873
cg16355231	chr1	2344979	-			PEX10;PEX10	TSS1500;TSS1500	N_Shore	chr1:2345891-2346156		0,421682907	0,356808945	0,064873963	3,72E-06	0,002028865
cg23928726	chr1	2344998	+			PEX10;PEX10	TSS1500;TSS1500	N_Shore	chr1:2345891-2346156		0,409991994	0,357173013	0,052818981	5,45E-06	0,002790833
cg19098932	chr1	2345152	+			PEX10;PEX10	TSS1500;TSS1500	N_Shore	chr1:2345891-2346156		0,577774332	0,501521749	0,076252584	4,74E-05	0,015253874
cg23629166	chr1	2345368	+			PEX10;PEX10	TSS1500;TSS1500	N_Shore	chr1:2345891-2346156		0,810909234	0,75607514	0,054834095	9,66E-05	0,025351918
cg24439334	chr1	2345374	+			PEX10;PEX10	TSS1500;TSS1500	N_Shore	chr1:2345891-2346156		0,792821329	0,755010659	0,037810671	1,83E-05	0,007250112
cg23626733	chr1	2345398	+			PEX10;PEX10	TSS1500;TSS1500	N_Shore	chr1:2345891-2346156		0,699640005	0,640707699	0,058932305	7,23E-09	9,26E-06
cg20823695	chr1	2345410	+			PEX10;PEX10	TSS1500;TSS1500	N_Shore	chr1:2345891-2346156		0,591641617	0,530184947	0,061456669	1,14E-08	1,41E-05
cg20664247	chr1	2345475	-			PEX10;PEX10	TSS1500;TSS1500	N_Shore	chr1:2345891-2346156		0,789591117	0,751979643	0,037611474	9,55E-05	0,025191459
cg01947769	chr1	2362403	-					S_Shelf	chr1:2359926-2360167		0,683028246	0,628892821	0,054135426	6,49E-05	0,019194595
cg00153101	chr1	2431753	+			PLCH2	Body	N_Shore	chr1:2433648-2434065		0,267561569	0,236197296	0,031364273	0,000104162	0,026906482
cg06415891	chr1	2467096	-					Island	chr1:2466934-2467212	1:2456795-2457072	0,595107088	0,647064607	-0,051957519	7,55E-05	0,021360618
cg22948959	chr1	2509272	-							1:2499057-2499133	0,220809697	0,165245334	0,055564364	1,32E-06	0,000869706
cg14217558	chr1	3087734	-			PRDM16;PRDM16	Body;Body			1:3077477-3077618	0,023797713	0,032821255	-0,009023542	0,000232318	0,047616791
cg00917101	chr1	6516647	-		rs3007412	ESPN	Body	S_Shore	chr1:6514108-6516325		0,467162071	0,432537843	0,034624228	0,000155389	0,036028803
cg10059324	chr1	7884824	+			PER3	Body	N_Shelf	chr1:7887198-7887476		0,726942803	0,786548519	-0,059605716	3,72E-11	6,80E-08
cg23737366	chr1	9149026	-			SLC2A5	TSS1500				0,760843148	0,70142591	0,059417239	1,13E-11	2,28E-08
cg02481619	chr1	10003298	+	rs1234694		NMNAT1;LZIC	TSS200;TSS1500	Island	chr1:10003165-10003585	1:9925532-9926264	0,032561735	0,039498923	-0,006937188	3,19E-05	0,011250447
cg21116077	chr1	10920786	-		rs78128649						0,843416539	0,802307382	0,041109157	1,50E-06	0,000969008
cg21409519	chr1	11822153	-					Island	chr1:11822139-11822363	1:11744740-11744913	0,127382666	0,141955372	-0,014572707	6,11E-05	0,0184307
cg03321020	chr1	11958326	+							1:11880827-11881729	0,265702635	0,293618459	-0,027915825	0,000145885	0,03439712
cg17840367	chr1	13886703	-							1:13759266-13759357	0,805121575	0,83130868	-0,026187105	8,19E-06	0,003856481
cg07107113	chr1	16087752	+			FBLIM1	5'UTR	S_Shore	chr1:16085147-16085862		0,522821991	0,481908994	0,040912998	6,21E-05	0,01866421
cg12218389	chr1	16370217	+			CLCNKB	TSS200				0,698212107	0,663925283	0,034286824	4,14E-06	0,002214589
cg15558527	chr1	16374846	+		rs34591564	CLCNKB;CLCNKB	TSS1500;Body				0,606134725	0,571382481	0,034752244	8,24E-07	0,000583216
cg01819707	chr1	17248391	+			CROCC	TSS200				0,09240462	0,07999505	0,01240957	6,91E-06	0,003370074
cg06488081	chr1	17248394	+			CROCC	TSS200				0,239113234	0,178819499	0,060293735	1,89E-12	4,48E-09
cg07981980	chr1	17287291	-			CROCC	Body	Island	chr1:17287290-17287684	1:17159878-17160258	0,447851562	0,412360465	0,035491097	6,28E-06	0,00312733
cg24692386	chr1	17299064	+			CROCC	3'UTR				0,699922284	0,738243909	-0,038321625	3,07E-11	5,76E-08
cg19371097	chr1	17735001	-			RCC2;RCC2	3'UTR;3'UTR	S_Shore	chr1:17734435-17734645	1:17607550-17607735	0,752321752	0,824401423	-0,072079672	3,36E-13	8,64E-10
cg24837256	chr1	19284087	-			IFFO2	TSS1500	S_Shore	chr1:19281948-19283883	1:19154536-19156675	0,525949774	0,498022139	0,027927635	0,000168213	0,037967428
cg16730824	chr1	20809793	-			CAMK2N1	3'UTR	N_Shore	chr1:20810462-20813511		0,908298018	0,89299333	0,015304689	8,10E-06	0,003824909
cg22620027	chr1	21824391	+								0,797305529	0,735050149	0,06225538	1,42E-05	0,00598698
cg25610515	chr1	23495577	-			LUZP1;LUZP1	TSS1500;TSS1500				0,087146821	0,110376319	-0,023229498	7,05E-05	0,020336902
cg00463859	chr1	23750101	-			TCEA3	Body	N_Shore	chr1:23750508-23751663		0,650450747	0,590757517	0,05969323	0,000149315	0,035028361
cg26022257	chr1	24275836	-							1:24148355-24148578	0,58084286	0,636440553	-0,055597694	1,90E-14	5,94E-11
cg24435747	chr1	24514557	-			IL28RA;IL28RA;IL28RA	TSS1500;TSS1500;TSS1500	S_Shore	chr1:24513540-24514477		0,436806194	0,386918275	0,049887919	0,00010112	0,026246696
cg21269758	chr1	25870003	-			LDLRAP1	TSS200	Island	chr1:25869893-25871042	1:25742518-25743542	0,090819418	0,077577873	0,013241546	1,81E-05	0,007221791
cg20490126	chr1	25870007	-			LDLRAP1	TSS200	Island	chr1:25869893-25871042	1:25742518-25743542	0,116670407	0,10015986	0,016510548	0,000157386	0,036245033
cg04471507	chr1	26233376	+			STMN1;STMN1;STMN1;STMN1	TSS1500;TSS1500;TSS1500;TSS200	Island	chr1:26231950-26233624	1:26104546-26106211	0,292720218	0,241994391	0,050725827	6,42E-05	0,019031981
cg11709544	chr1	26233404	+			STMN1;STMN1;STMN1;STMN1	TSS1500;TSS1500;TSS1500;TSS200	Island	chr1:26231950-26233624	1:26104546-26106211	0,259018512	0,208192525	0,050825987	1,65E-05	0,006683465
cg20685674	chr1	26233538	-			STMN1;STMN1;STMN1;STMN1	TSS1500;TSS1500;TSS1500;TSS200	Island	chr1:26231950-26233624	1:26104546-26106211	0,205827822	0,173258178	0,032569644	0,000107454	0,02743676
cg19362196	chr1	26233615	+	rs78657919		STMN1;STMN1;STMN1;STMN1	TSS1500;TSS1500;TSS1500;TSS1500	Island	chr1:26231950-26233624	1:26104546-26106211	0,594485567	0,547694106	0,046791462	3,78E-06	0,00204928
cg00349061	chr1	26371865	-			SLC30A2;SLC30A2	Body;Body	N_Shore	chr1:26372281-26373313		0,376849496	0,302145095	0,074704401	4,35E-06	0,002299694
cg13788820	chr1	26437324	-			PDIK1L;PDIK1L;PDIK1L	TSS1500;TSS1500;TSS1500	Island	chr1:26437319-26438917	1:26309828-26311504	0,022613726	0,024407879	-0,001794153	9,78E-05	0,025618932
cg20385686	chr1	27024451	+			ARID1A;ARID1A	Body;Body	S_Shore	chr1:27021833-27024101		0,170038039	0,14222734	0,027810699	3,05E-05	0,010847922
cg02673986	chr1	27683912	+			MAP3K6	Body	S_Shore	chr1:27683277-27683590	1:27555571-27556937	0,332153035	0,291792575	0,04036046	9,79E-05	0,025622132
cg11258011	chr1	28159642	-			PPP1R8;PPP1R8;PPP1R8;SCARNA1	5'UTR;Body;5'UTR;TSS1500	S_Shore	chr1:28157221-28157788		0,686106166	0,63675795	0,049348216	8,00E-05	0,022305663
cg00790928	chr1	29213690	+			EPB41;EPB41;EPB41;EPB41;EPB41;EPB41;EPB41;EPB41;EPB41;EPB41	1stExon;5'UTR;5'UTR;1stExon;5'UTR;5'UTR;5'UTR;1stExon;1stExon;1stExon	Island	chr1:29213438-29214300	1:29085813-29086887	0,034305819	0,03995214	-0,00564632	3,08E-05	0,010939448
cg24930749	chr1	29804900	-					N_Shore	chr1:29804962-29805239	1:29677363-29677898	0,088982143	0,104124396	-0,015142253	2,47E-05	0,009236344
cg03736085	chr1	31191003	+			MATN1	Body	Island	chr1:31190972-31191221	1:30963574-30964872	0,060796263	0,066259017	-0,005462754	0,000122777	0,030163901
cg06739680	chr1	31983580	+			LOC284551	TSS1500				0,753787357	0,775065344	-0,021277987	9,91E-06	0,004505702
cg16553500	chr1	32169868	+			COL16A1	TSS200	Island	chr1:32169537-32169869		0,150880715	0,134716542	0,016164173	0,000150247	0,035229181
cg19100596	chr1	32170361	+		rs61779595	COL16A1	TSS1500	S_Shore	chr1:32169537-32169869		0,196811145	0,166693013	0,030118131	7,02E-07	0,000510851
cg13299148	chr1	32170433	+			COL16A1	TSS1500	S_Shore	chr1:32169537-32169869		0,111339997	0,094187421	0,017152576	8,98E-06	0,00416326
cg09251959	chr1	32170507	+	rs77656709		COL16A1	TSS1500	S_Shore	chr1:32169537-32169869		0,341560033	0,281473664	0,060086369	1,69E-06	0,001071201
cg07187863	chr1	32229600	-			BAI2;BAI2	1stExon;5'UTR	Island	chr1:32228347-32230252	1:32000960-32002810	0,023674642	0,02791852	-0,004243878	0,000180502	0,039820187
cg04031504	chr1	32645060	+			TXLNA	TSS1500	N_Shore	chr1:32645154-32645814	1:32417614-32418465	0,111991884	0,101775666	0,010216218	0,000186283	0,040702561
cg10837783	chr1	32741454	+			LCK;LCK	Body;Body	Island	chr1:32740710-32741544	1:32513298-32514277	0,859762805	0,811889024	0,047873781	2,34E-06	0,001392357
cg25223191	chr1	33391832	-							1:33164032-33164508	0,416270275	0,36107766	0,055192615	7,30E-10	1,15E-06
cg19501543	chr1	35875651	-			ZMYM4	Body				0,59837742	0,62792974	-0,029552321	1,74E-05	0,006967914
cg08639948	chr1	36591237	-					S_Shore	chr1:36590761-36591121	1:36362956-36364023	0,50803165	0,470796774	0,037234876	0,000115664	0,028944958
cg17743381	chr1	39024825	+								0,212579408	0,190053757	0,022525651	2,59E-05	0,009564796
cg06803614	chr1	40133581	+			NT5C1A	Body	N_Shelf	chr1:40136988-40138087		0,738958217	0,708113601	0,030844616	0,000144561	0,034223914
cg08947181	chr1	40150278	-			HPCAL4	5'UTR	S_Shore	chr1:40149431-40150013		0,6073636	0,569898549	0,037465051	0,000101756	0,026372755
cg06094482	chr1	40158708	-					S_Shore	chr1:40156930-40158514		0,532852751	0,477573195	0,055279555	8,35E-05	0,022928502
cg06616202	chr1	40255492	-			BMP8B	TSS1500	S_Shore	chr1:40253683-40255172		0,465277668	0,419009678	0,046267989	2,61E-05	0,009632978
cg13363823	chr1	40362907	+			MYCL1;MYCL1	3'UTR;3'UTR	N_Shelf	chr1:40366595-40368213		0,862551113	0,879675588	-0,017124476	5,57E-05	0,017279252
cg08063724	chr1	40367097	-			MYCL1;MYCL1;MYCL1	1stExon;Body;Body	Island	chr1:40366595-40368213	1:40139216-40140800	0,057082964	0,024877651	0,032205313	2,73E-20	1,32E-16
cg22375720	chr1	40914683	+			ZNF643	TSS1500	N_Shore	chr1:40915605-40916072		0,85306806	0,834127367	0,018940693	4,48E-05	0,014583491
cg00596048	chr1	41847267	+					Island	chr1:41847264-41849204		0,120200696	0,080872474	0,039328222	0,000216935	0,04535394
cg06359703	chr1	41847297	+					Island	chr1:41847264-41849204		0,093736614	0,065007846	0,028728768	6,52E-06	0,003226014
cg13170051	chr1	41982392	+			HIVEP3;HIVEP3	Body;Body	S_Shore	chr1:41981788-41982043	1:41754496-41755003	0,161928516	0,19065359	-0,028725075	4,27E-05	0,014087814
cg21268658	chr1	43998294	+	rs74071939		PTPRF;PTPRF	5'UTR;5'UTR	S_Shore	chr1:43996724-43997592		0,797316051	0,751977174	0,045338877	3,40E-09	4,80E-06
cg03578951	chr1	44678791	+			DMAP1;DMAP1;DMAP1	TSS1500;TSS1500;TSS1500	N_Shore	chr1:44679003-44679465		0,707398861	0,656043379	0,051355481	9,81E-05	0,025642243
cg25918716	chr1	45672438	+			ZSWIM5	TSS200	S_Shore	chr1:45671702-45672388	1:45443890-45445266	0,093315665	0,083127447	0,010188218	1,43E-06	0,000931392
cg13951491	chr1	45793032	-			HPDL	1stExon	Island	chr1:45792419-45793301	1:45565007-45565951	0,131119491	0,16460104	-0,033481549	0,000108337	0,027541103
cg18025133	chr1	46111528	-			RPS15AP10;GPBP1L1	Body;Body				0,755535958	0,791640151	-0,036104192	8,68E-08	8,60E-05
cg25019343	chr1	46939866	+		rs79914919			N_Shore	chr1:46940236-46940437		0,395307772	0,365918954	0,029388818	3,47E-05	0,011971878
cg00305229	chr1	46943714	+					S_Shelf	chr1:46940236-46940437		0,771884673	0,722464867	0,049419807	7,49E-05	0,021210683
cg17918558	chr1	46945595	-		rs57256367						0,31356952	0,255697419	0,057872101	7,41E-08	7,53E-05
cg27532171	chr1	46952054	-					S_Shore	chr1:46951168-46951792		0,54413612	0,489054383	0,055081737	7,83E-06	0,00371574
cg00908631	chr1	51433616	-			CDKN2C	TSS1500	N_Shore	chr1:51433762-51435505		0,902229311	0,877281202	0,024948108	1,61E-07	0,000144932
cg00405069	chr1	52455390	-			RAB3B	5'UTR	N_Shore	chr1:52455970-52456453		0,387716911	0,357915656	0,029801255	8,18E-05	0,022567491
cg23279538	chr1	52608614	-			ZFYVE9;ZFYVE9;ZFYVE9	5'UTR;5'UTR;5'UTR	S_Shore	chr1:52607400-52608504	1:52379989-52381203	0,064749207	0,073239514	-0,008490307	0,000110477	0,027962959
cg08927728	chr1	54059983	+	rs35227000		GLIS1	Body			1:53832403-53832974	0,677993476	0,618275725	0,059717751	2,55E-08	2,90E-05
cg24834436	chr1	54941132	-					S_Shore	chr1:54940346-54940753	1:54713619-54713742	0,159543046	0,13340679	0,026136255	3,81E-05	0,012907725
cg07576219	chr1	55012408	+	rs2133002		ACOT11;ACOT11	TSS1500;TSS1500	S_Shelf	chr1:55007704-55008448		0,884099272	0,866318915	0,017780357	0,000104599	0,02693075
cg18972998	chr1	55266296	-			TTC22;TTC22	1stExon;1stExon	Island	chr1:55266277-55267058	1:55038884-55039714	0,728113378	0,661398629	0,066714749	3,24E-09	4,60E-06
cg16021159	chr1	57142074	+			PRKAA2	Body				0,770945304	0,8151169	-0,044171595	1,38E-11	2,74E-08
cg19382572	chr1	59765325	-			FGGY;FGGY	5'UTR;5'UTR	S_Shelf	chr1:59762102-59762794		0,722777111	0,596781645	0,125995466	1,51E-25	1,23E-21
cg07381872	chr1	61408076	-								0,507301019	0,652595727	-0,145294709	5,04E-33	8,67E-29
cg06885641	chr1	67390768	-			MIER1;MIER1;MIER1;MIER1;MIER1;WDR78;MIER1;MIER1;MIER1;MIER1;MIER1;MIER1;MIER1;WDR78;MIER1;MIER1	5'UTR;1stExon;5'UTR;5'UTR;1stExon;TSS200;1stExon;1stExon;5'UTR;1stExon;5'UTR;1stExon;1stExon;TSS200;1stExon;5'UTR	Island	chr1:67390468-67391109	1:67162910-67164029	0,246501856	0,211889593	0,034612264	4,26E-08	4,52E-05
cg26218805	chr1	69585890	-							1:69358456-69358631	0,789977748	0,805274623	-0,015296875	0,000249759	0,049904998
cg01077724	chr1	75590483	+					N_Shore	chr1:75590817-75591354	1:75362945-75364114	0,204110415	0,148493682	0,055616733	9,68E-05	0,025394958
cg02297043	chr1	75590912	-					Island	chr1:75590817-75591354	1:75362945-75364114	0,400336218	0,325159359	0,075176859	0,000156814	0,036149089
cg00325531	chr1	75591353	+					Island	chr1:75590817-75591354	1:75362945-75364114	0,28830473	0,188379318	0,099925412	0,000182895	0,040188758
cg09766820	chr1	75593018	-			LHX8	TSS1500	S_Shore	chr1:75590817-75591354		0,197682392	0,14991379	0,047768602	7,87E-06	0,003727495
cg19766489	chr1	78511344	-			GIPC2	TSS1500	N_Shore	chr1:78511577-78512161	1:78283878-78284077	0,419969541	0,364731896	0,055237645	1,92E-05	0,007531601
cg09826056	chr1	78511360	+			GIPC2	TSS1500	N_Shore	chr1:78511577-78512161	1:78283878-78284077	0,346403406	0,299239297	0,047164109	5,93E-06	0,002998677
cg09662920	chr1	78511433	+	rs78264645		GIPC2	TSS200	N_Shore	chr1:78511577-78512161	1:78283878-78284077	0,147722598	0,116008021	0,031714577	0,000129849	0,031477677
cg26829098	chr1	86968255	+							1:86740670-86740855	0,271287154	0,170020541	0,101266613	6,39E-08	6,57E-05
cg20810195	chr1	86970291	-								0,745715241	0,79758543	-0,051870189	1,60E-11	3,12E-08
cg00351283	chr1	89448431	-			RBMXL1;CCBL2;CCBL2;RBMXL1	Body;Body;5'UTR;Body				0,693404818	0,773755532	-0,080350714	3,41E-22	2,06E-18
cg04944980	chr1	89448584	+			RBMXL1;CCBL2;CCBL2;RBMXL1	Body;Body;5'UTR;Body			1:89221172-89221224	0,920440479	0,92918763	-0,008747151	6,48E-05	0,019160566
cg23978657	chr1	89664260	-			GBP4	Body			1:89436804-89436956	0,023902404	0,021013157	0,002889247	4,36E-05	0,014261003
cg23112651	chr1	90459291	-			ZNF326;LOC492303;ZNF326	TSS1500;Body;TSS1500	N_Shore	chr1:90460399-90461237	1:90231814-90231994	0,949723683	0,956699339	-0,006975656	7,33E-06	0,003528682
cg26052357	chr1	91303544	-					S_Shore	chr1:91300979-91301891		0,662216182	0,594707772	0,06750841	4,28E-06	0,002271267
cg26827413	chr1	91359036	+					N_Shore	chr1:91359122-91359563		0,896811424	0,909176705	-0,012365282	2,98E-07	0,000245473
cg17883371	chr1	91359225	-		rs1188913			Island	chr1:91359122-91359563	1:91131729-91132151	0,50151441	0,447058064	0,054456346	9,52E-16	3,35E-12
cg13876809	chr1	101005971	-			GPR88	3'UTR	S_Shore	chr1:101004471-101005885		0,682578546	0,636756555	0,045821991	0,000116518	0,029095848
cg06752594	chr1	109825964	-			PSRC1;PSRC1;PSRC1;PSRC1	TSS200;TSS200;TSS200;TSS200	Island	chr1:109825710-109826207	1:109627110-109627730	0,058405677	0,047836637	0,01056904	3,23E-05	0,011337431
cg21286921	chr1	111216661	+			KCNA3	1stExon	Island	chr1:111216244-111217937	1:111017334-111019820	0,405989292	0,384183271	0,021806021	0,000158493	0,03644583
cg24016844	chr1	111506641	+	rs60940275		C1orf103;C1orf103	TSS200;TSS200	Island	chr1:111505881-111507007	1:111307419-111308322	0,041240886	0,071841009	-0,030600124	1,84E-17	7,20E-14
cg20295120	chr1	111757141	+								0,294211299	0,274081654	0,020129645	0,000121897	0,030004021
cg26213873	chr1	112939056	+			CTTNBP2NL	5'UTR	Island	chr1:112938495-112939113	1:112740019-112740777	0,051675251	0,040769732	0,010905519	1,14E-07	0,0001084
cg22429776	chr1	113162371	+			ST7L;ST7L;CAPZA1;ST7L;ST7L;CAPZA1	TSS1500;TSS1500;1stExon;TSS1500;TSS1500;5'UTR	Island	chr1:113161591-113162571	1:112963814-112964288	0,018488574	0,015941706	0,002546868	3,08E-07	0,000252199
cg03614513	chr1	115632038	-			TSPAN2	1stExon	Island	chr1:115631850-115632584	1:115433406-115434107	0,062044296	0,050419017	0,011625279	8,83E-05	0,023895629
cg21852513	chr1	116371475	-					S_Shore	chr1:116370810-116371303	1:116172334-116173170	0,173408285	0,150467162	0,022941122	4,89E-05	0,015547793
cg17481936	chr1	116371802	-					S_Shore	chr1:116370810-116371303	1:116173306-116173419	0,696902853	0,662601819	0,034301034	7,02E-05	0,020293295
cg17873750	chr1	116382984	+			NHLH2;NHLH2;NHLH2	5'UTR;1stExon;5'UTR	S_Shore	chr1:116380359-116382364		0,540827251	0,435993568	0,104833683	3,07E-06	0,001732781
cg16713069	chr1	117901175	+							1:117702529-117702818	0,840214525	0,822244334	0,017970191	4,93E-06	0,002556348
cg16511983	chr1	121138720	+					Island	chr1:121137784-121139057	1:120839318-120840707	0,412540177	0,441935444	-0,029395267	0,000167934	0,037967428
cg08922361	chr1	145989661	-					N_Shore	chr1:145990812-145991204		0,628629604	0,534370348	0,094259256	1,47E-08	1,76E-05
cg08721112	chr1	146553807	-					S_Shore	chr1:146552328-146552577		0,624895568	0,703649667	-0,078754099	2,18E-06	0,001320289
cg09828632	chr1	147534061	+					S_Shore	chr1:147532556-147532948		0,739215012	0,680900761	0,058314251	1,47E-06	0,000953037
cg17442776	chr1	147718540	+					Island	chr1:147718156-147718915	1:146185133-146185698	0,154637293	0,130727887	0,023909406	3,16E-05	0,011155295
cg21639031	chr1	147718914	+	rs2999669				Island	chr1:147718156-147718915	1:146185133-146185698	0,378750608	0,350915737	0,027834871	0,000143016	0,033909936
cg09163516	chr1	147997372	-		rs76620711			Island	chr1:147997265-147997537	1:146463890-146464135	0,824318702	0,854770034	-0,030451332	0,000126101	0,030843002
cg04718234	chr1	148241581	-					S_Shore	chr1:148241109-148241449	1:146607672-146608364	0,246111131	0,223739194	0,022371937	3,54E-07	0,000284076
cg06872981	chr1	148864853	-					Island	chr1:148864531-148865184	1:147131220-147131808	0,317280066	0,337167661	-0,019887595	0,000135142	0,032608232
cg05037389	chr1	150230233	-			CA14;CA14	1stExon;5'UTR				0,114574499	0,090455815	0,024118684	5,27E-06	0,002714244
cg26685752	chr1	152086692	-			TCHH	TSS200	S_Shore	chr1:152084994-152085215		0,830767573	0,792122695	0,038644878	1,09E-06	0,000746249
cg02211983	chr1	152086879	-			TCHH	TSS1500	S_Shore	chr1:152084994-152085215		0,72845886	0,672108978	0,056349883	1,06E-05	0,004738128
cg15108991	chr1	153349296	+			S100A12	TSS1500				0,626642133	0,652333308	-0,025691175	0,000222158	0,046052407
cg12177922	chr1	154245232	-			HAX1;HAX1	1stExon;1stExon	Island	chr1:154244710-154245289	1:152511383-152511913	0,211476832	0,131278496	0,080198336	6,38E-18	2,58E-14
cg01963297	chr1	154841980	+			KCNN3	1stExon				0,462504067	0,516094889	-0,053590821	1,37E-05	0,005803789
cg24927174	chr1	154942566	-			SHC1;SHC1;SHC1;SHC1	Body;1stExon;Body;1stExon	N_Shelf	chr1:154946237-154946498		0,758964842	0,78431322	-0,025348378	7,25E-07	0,00052482
cg23647530	chr1	155036154	+			EFNA4;EFNA4;EFNA4	TSS200;TSS200;TSS200	Island	chr1:155034925-155036578	1:153302643-153303202	0,036886942	0,04104889	-0,004161948	7,62E-05	0,02146565
cg02992639	chr1	155098827	+					Island	chr1:155098434-155100451	1:153365059-153367179	0,273497788	0,233345519	0,040152269	1,27E-05	0,005482324
cg24034289	chr1	155232344	+			SCAMP3;SCAMP3	TSS200;TSS200	S_Shore	chr1:155231812-155232312		0,041160849	0,048773464	-0,007612615	0,000104666	0,026931938
cg04897644	chr1	155264372	+			PKLR;PKLR	Body;Body	Island	chr1:155264318-155265536	1:153530870-153532160	0,631239878	0,562103457	0,069136421	1,14E-06	0,000774372
cg17142371	chr1	155278522	+			FDPS;FDPS;FDPS	TSS200;TSS200;TSS200	Island	chr1:155278407-155278743	1:153545032-153545682	0,023366463	0,025155585	-0,001789122	0,000110546	0,027965091
cg09579413	chr1	155289428	+			RUSC1;FDPS;FDPS;RUSC1;FDPS	TSS1500;Body;Body;TSS1500;Body	N_Shore	chr1:155290606-155291001		0,680095435	0,744031099	-0,063935665	2,89E-18	1,21E-14
cg24818434	chr1	156164011	-			SLC25A44;SLC25A44	5'UTR;1stExon	Island	chr1:156163672-156164052	1:154430297-154430849	0,031329017	0,034971581	-0,003642564	0,000225064	0,046468275
cg22610676	chr1	156393461	-			C1orf61	5'UTR	S_Shore	chr1:156390403-156391581		0,410645527	0,341782561	0,068862966	5,68E-06	0,002886302
cg24058386	chr1	156393917	-			C1orf61	5'UTR	S_Shelf	chr1:156390403-156391581		0,273500953	0,221748485	0,051752467	1,48E-06	0,00095623
cg01721149	chr1	156394727	-			C1orf61	5'UTR	S_Shelf	chr1:156390403-156391581		0,673095164	0,566281025	0,10681414	1,25E-06	0,000832635
cg12080906	chr1	156646065	+			NES	Body	N_Shore	chr1:156646292-156647260		0,443867451	0,386699902	0,057167549	2,13E-05	0,008151822
cg08474334	chr1	156816117	+			NTRK1;INSRR	Body;Body	S_Shore	chr1:156814881-156815792		0,54066407	0,468444701	0,07221937	1,43E-07	0,000130964
cg02049180	chr1	156828202	-			NTRK1;INSRR	Body;Body	N_Shore	chr1:156828804-156831102		0,712231258	0,654828182	0,057403076	7,00E-08	7,15E-05
cg26575633	chr1	156846336	+			NTRK1;NTRK1;NTRK1	Body;Body;Body			1:155112899-155112966	0,379376503	0,327037541	0,052338962	7,40E-05	0,021077158
cg03610604	chr1	156851440	-			NTRK1;NTRK1;NTRK1	3'UTR;3'UTR;3'UTR				0,460541477	0,426012609	0,034528868	8,31E-05	0,022840306
cg19022717	chr1	156894534	-			C1orf92	Body	S_Shore	chr1:156893519-156894232		0,625211497	0,583633695	0,041577802	0,000117567	0,029247894
cg14785609	chr1	157948816	+	rs34038512				Island	chr1:157948720-157949053	1:156215379-156215656	0,312041845	0,258595966	0,053445878	8,68E-06	0,004036145
cg00929523	chr1	157948875	-					Island	chr1:157948720-157949053	1:156215379-156215656	0,239808662	0,186691843	0,053116818	2,53E-07	0,000215843
cg15138125	chr1	157948893	+					Island	chr1:157948720-157949053	1:156215379-156215656	0,298663695	0,242620466	0,05604323	1,54E-05	0,006369839
cg15015426	chr1	159506559	+		rs77767332	OR10J5	TSS1500				0,574453965	0,646230331	-0,071776366	2,96E-05	0,010614456
cg07187808	chr1	160054321	-			KCNJ9	Body	Island	chr1:160053721-160054738	1:158320346-158321469	0,488322242	0,449599463	0,038722779	6,14E-05	0,018508777
cg06210630	chr1	160085433	-		rs41265759	ATP1A2	TSS200				0,767553729	0,737324603	0,030229126	0,000192533	0,041734602
cg24437523	chr1	160085568	-			ATP1A2;ATP1A2	1stExon;5'UTR				0,572017675	0,51923724	0,052780435	4,84E-05	0,015479555
cg20632887	chr1	160085581	-			ATP1A2;ATP1A2	1stExon;5'UTR				0,648230714	0,596145494	0,05208522	3,64E-05	0,012444323
cg03618918	chr1	160865097	+							1:159131712-159131774	0,72423614	0,836620757	-0,112384617	1,21E-28	1,36E-24
cg03441844	chr1	161368947	+					Island	chr1:161368863-161369932	1:159635488-159636062	0,474165	0,3700737	0,1040913	9,16E-06	0,004225889
cg12610079	chr1	162838809	-			C1orf110	TSS1500				0,781329857	0,83279383	-0,051463973	6,31E-11	1,13E-07
cg01413005	chr1	171561022	+	rs76432449		BAT2L2	3'UTR				0,713651986	0,78925102	-0,075599034	3,63E-18	1,51E-14
cg04261102	chr1	174352684	+			RABGAP1L	Body			1:172619249-172619424	0,809023283	0,823210208	-0,014186925	0,000190043	0,041313289
cg26787020	chr1	174968089	-			CACYBP;CACYBP	TSS1500;TSS1500	N_Shore	chr1:174968490-174969624	1:173234710-173234800	0,472489432	0,41972737	0,052762062	4,65E-05	0,015052621
cg24338780	chr1	174968123	+			CACYBP;CACYBP	TSS1500;TSS1500	N_Shore	chr1:174968490-174969624	1:173234710-173234800	0,116497784	0,090053133	0,026444651	6,49E-07	0,000475926
cg16743289	chr1	174968144	+			CACYBP;CACYBP	TSS1500;TSS1500	N_Shore	chr1:174968490-174969624	1:173234710-173234800	0,454431118	0,381763511	0,072667607	8,58E-09	1,08E-05
cg05336561	chr1	184724800	+			EDEM3	TSS1500	S_Shore	chr1:184723252-184724438	1:182991359-182991424	0,038019598	0,042335996	-0,004316398	0,000247233	0,04957063
cg03332597	chr1	185125704	-			C1orf25;C1orf26;C1orf26	1stExon;TSS1500;TSS1500	N_Shore	chr1:185125850-185126705	1:183392027-183393346	0,108416148	0,084230108	0,02418604	1,29E-08	1,57E-05
cg26350814	chr1	187982516	-							1:186249061-186249424	0,752931606	0,66356661	0,089364996	2,23E-21	1,23E-17
cg06644124	chr1	200379083	+			ZNF281;ZNF281	1stExon;5'UTR	Island	chr1:200378899-200379365	1:198645118-198646105	0,319364077	0,280967414	0,038396663	4,86E-07	0,000373475
cg01711322	chr1	200842126	+			GPR25	TSS200	N_Shore	chr1:200842196-200843388		0,758774253	0,721485807	0,037288446	5,56E-05	0,017259554
cg04983977	chr1	200842145	+			GPR25	TSS200	N_Shore	chr1:200842196-200843388		0,667016976	0,625982767	0,041034209	0,000107708	0,027486518
cg19940077	chr1	200842282	+			GPR25	1stExon	Island	chr1:200842196-200843388	1:199108820-199110011	0,682719497	0,596924625	0,085794871	7,31E-06	0,003523645
cg26932623	chr1	201987158	+								0,847929663	0,817292346	0,030637317	0,000146789	0,034575218
cg17220161	chr1	203242601	-					Island	chr1:203242519-203242818	1:201508899-201509375	0,430885224	0,372560504	0,05832472	0,000118358	0,029397484
cg03890167	chr1	203242638	+					Island	chr1:203242519-203242818	1:201508899-201509375	0,409548943	0,365996409	0,043552534	6,54E-05	0,019288006
cg03954393	chr1	204679626	-		rs77620835						0,837983687	0,808454994	0,029528693	0,000106599	0,027278297
cg15364537	chr1	205538310	+			MFSD4	1stExon	Island	chr1:205537751-205538443	1:203804406-203805183	0,043566957	0,038892205	0,004674752	0,000212337	0,044623709
cg11829608	chr1	207224549	-			YOD1	TSS200	N_Shore	chr1:207226281-207226842	1:205290501-205291191	0,304797897	0,367300608	-0,062502711	2,60E-05	0,009616575
cg23921459	chr1	207224567	-			YOD1	TSS200	N_Shore	chr1:207226281-207226842	1:205290501-205291191	0,153907101	0,186204908	-0,032297807	1,58E-05	0,006481959
cg05398095	chr1	207224740	+			YOD1	TSS1500	N_Shore	chr1:207226281-207226842		0,769764319	0,814662427	-0,044898108	1,02E-05	0,004607095
cg09117778	chr1	209381617	-							1:207448063-207448241	0,30950904	0,347533663	-0,038024623	5,35E-06	0,002750157
cg15817705	chr1	209406063	+					S_Shore	chr1:209404845-209405473	1:207472237-207472687	0,708890283	0,827394715	-0,118504432	3,27E-27	3,29E-23
cg04102734	chr1	209406725	+					S_Shore	chr1:209404845-209405473	1:207473094-207473367	0,954338356	0,959100592	-0,004762237	9,54E-07	0,00066158
cg00567190	chr1	211556508	-			C1orf97	Body	S_Shore	chr1:211555939-211556332	1:209622532-209623142	0,13150019	0,09961046	0,03188973	0,00010613	0,027203167
cg02756939	chr1	211556576	-			C1orf97	Body	S_Shore	chr1:211555939-211556332		0,241655353	0,20835875	0,033296603	3,22E-05	0,011337431
cg09811860	chr1	211803715	-								0,459894485	0,42424457	0,035649915	2,48E-05	0,00924764
cg23652484	chr1	211872653	+							1:209939084-209939277	0,589656709	0,536186409	0,0534703	1,56E-06	0,001002029
cg14576824	chr1	213224402	-			RPS6KC1;RPS6KC1	TSS200;TSS200	N_Shore	chr1:213224611-213224867	1:211290934-211291441	0,476620819	0,406912324	0,069708495	0,000241853	0,048871315
cg25742246	chr1	214153460	+					Island	chr1:214153214-214153668	1:212219659-212220235	0,081284601	0,048824962	0,032459639	4,64E-19	2,07E-15
cg23647410	chr1	221051066	-					N_Shore	chr1:221051966-221053673	1:219117610-219117864	0,649530874	0,610221919	0,039308955	2,83E-06	0,001618564
cg03329019	chr1	221051117	-					N_Shore	chr1:221051966-221053673	1:219117610-219117864	0,612155062	0,551806362	0,0603487	1,95E-06	0,001201324
cg15730491	chr1	221068834	-					Island	chr1:221068782-221069159	1:219135406-219135851	0,433476641	0,364296857	0,069179784	0,000136477	0,032810368
cg09025215	chr1	223316219	+			TLR5	5'UTR	Island	chr1:223316185-223316689		0,586003104	0,552166196	0,033836908	2,94E-05	0,010584855
cg24047802	chr1	223936343	-			CAPN2;CAPN2	Body;Body	Island	chr1:223936342-223937044		0,537301507	0,488267576	0,049033931	4,27E-05	0,014092775
cg19318393	chr1	223936508	-			CAPN2;CAPN2	Body;Body	Island	chr1:223936342-223937044	1:222002985-222003664	0,094268181	0,059598594	0,034669587	1,11E-05	0,004914723
cg21167643	chr1	223937196	+			CAPN2;CAPN2	Body;Body	S_Shore	chr1:223936342-223937044		0,216418202	0,178268374	0,038149828	0,000104909	0,02694958
cg07170752	chr1	225427173	-			DNAH14	Body				0,81609953	0,859919675	-0,043820145	3,43E-14	1,03E-10
cg14607642	chr1	225617030	-			LBR;LBR	TSS1500;TSS1500	S_Shore	chr1:225614721-225616512		0,650875556	0,679519774	-0,028644218	0,000199176	0,042643399
cg16727519	chr1	226252141	+			LOC440926;H3F3A	Body;Body	S_Shore	chr1:226249457-226251457	1:224318700-224318765	0,512614642	0,575761423	-0,06314678	2,06E-19	9,59E-16
cg00965168	chr1	227974541	-					Island	chr1:227974428-227974827	1:226041075-226041450	0,529111441	0,558924883	-0,029813442	2,03E-05	0,007865353
cg06928246	chr1	227974645	-					Island	chr1:227974428-227974827	1:226041075-226041450	0,611085168	0,654718775	-0,043633607	0,000188749	0,041106047
cg11651614	chr1	227974704	+					Island	chr1:227974428-227974827	1:226041075-226041450	0,424394574	0,454810589	-0,030416015	4,01E-05	0,013423792
cg05813995	chr1	227975007	+					N_Shore	chr1:227975295-227976570		0,166669166	0,183917105	-0,017247939	0,000193389	0,041881098
cg25368049	chr1	228161552	+					Island	chr1:228161368-228161576	1:226225051-226228565	0,907032015	0,88951239	0,017519626	1,54E-07	0,000139483
cg16894439	chr1	228634806	-					S_Shore	chr1:228633382-228634127	1:226701287-226701435	0,562093712	0,500639289	0,061454423	2,78E-06	0,00159742
cg05353133	chr1	229567914	-			ACTA1	Body	Island	chr1:229567206-229570684	1:227633789-227635682	0,091797772	0,108695123	-0,016897352	1,00E-07	9,79E-05
cg05697274	chr1	230415377	-			GALNT2	3'UTR	Island	chr1:230415342-230415689	1:228481966-228482343	0,328317268	0,403392477	-0,07507521	0,000126671	0,030929835
cg24250902	chr1	230415547	-			GALNT2	3'UTR	Island	chr1:230415342-230415689	1:228481966-228482343	0,243934362	0,332563978	-0,088629617	3,15E-05	0,011155295
cg09817636	chr1	230561975	+					Island	chr1:230561103-230562702	1:228627033-228629325	0,176990076	0,128470087	0,048519989	4,32E-05	0,014183828
cg12753165	chr1	235274196	-			TOMM20	3'UTR				0,819957575	0,870928601	-0,050971026	0,000236171	0,048078404
cg03989567	chr1	236686012	-			LGALS8;LGALS8;LGALS8;LGALS8	TSS1500;5'UTR;TSS1500;TSS1500	N_Shore	chr1:236687071-236687608		0,755582212	0,772913968	-0,017331756	0,000220774	0,0458599
cg10207460	chr1	240799992	+							1:238866546-238866986	0,671804635	0,729471965	-0,05766733	1,56E-15	5,39E-12
cg01783051	chr1	241679938	-			FH	Body	N_Shelf	chr1:241682473-241683112		0,521790517	0,607874565	-0,086084048	2,19E-13	5,76E-10
cg15999609	chr1	243050875	-					N_Shelf	chr1:243053597-243054072		0,6505077	0,481179867	0,169327833	3,79E-21	2,05E-17
cg12691488	chr1	243053673	+	rs67708026				Island	chr1:243053597-243054072	1:241120266-241120622	0,064622066	0,291203668	-0,226581601	1,02E-40	2,80E-36
cg27562682	chr1	243053865	+					Island	chr1:243053597-243054072	1:241120266-241120622	0,030228702	0,036799432	-0,00657073	6,80E-09	8,73E-06
cg27540865	chr1	243053934	+	rs78384112				Island	chr1:243053597-243054072	1:241120266-241120622	0,026573415	0,337448348	-0,310874933	2,62E-62	1,22E-56
cg00500229	chr1	243054071	+					Island	chr1:243053597-243054072		0,066334934	0,218938289	-0,152603355	8,61E-40	2,11E-35
cg24104569	chr1	247269425	+	rs74152923				S_Shore	chr1:247267179-247267884	1:245336044-245336184	0,805940063	0,733347885	0,072592178	6,10E-11	1,09E-07
cg17886715	chr1	247269490	+	rs73135903				S_Shore	chr1:247267179-247267884	1:245336044-245336184	0,786059812	0,855497182	-0,06943737	4,32E-20	2,07E-16
cg16248798	chr1	247271246	+					N_Shelf	chr1:247274585-247275757		0,582733107	0,529001185	0,053731923	0,000184463	0,04047597
cg15074092	chr1	247453569	-							1:245520140-245520269	0,87286917	0,910796222	-0,037927052	5,14E-14	1,51E-10
cg09581060	chr2	928673	-							2:918644-918788	0,775216739	0,725918729	0,04929801	0,000247977	0,049698349
cg03545077	chr2	1498138	-		rs10208730	TPO;TPO;TPO;TPO	Body;Body;Body;Body	S_Shelf	chr2:1493652-1494239	2:1477072-1477146	0,849979041	0,815205275	0,034773766	1,38E-05	0,005854249
cg04329429	chr2	9262862	-							2:9180306-9180369	0,912125183	0,924017611	-0,011892428	5,29E-05	0,016588286
cg02989351	chr2	9770584	-			YWHAQ	5'UTR	Island	chr2:9770189-9771562	2:9687456-9689045	0,155577568	0,114615946	0,040961623	7,20E-21	3,68E-17
cg02746381	chr2	14772963	+			FAM84A;FAM84A	1stExon;5'UTR	Island	chr2:14772377-14775809	2:14689790-14690561	0,060918114	0,069124663	-0,008206549	7,38E-05	0,021070738
cg03687700	chr2	24271844	-			FKBP1B;FKBP1B	TSS1500;TSS1500	N_Shore	chr2:24272582-24273313		0,25122414	0,181364344	0,069859797	5,41E-12	1,19E-08
cg11115502	chr2	24299379	-			SF3B14	TSS200	Island	chr2:24298969-24299512	2:24152474-24153798	0,027253302	0,029391867	-0,002138565	4,50E-05	0,014633001
cg26250093	chr2	24397649	-			C2orf84	TSS1500	Island	chr2:24397645-24398194	2:24251131-24252173	0,880623067	0,834841686	0,045781381	4,43E-07	0,000345615
cg01343041	chr2	24397787	-			C2orf84	TSS200	Island	chr2:24397645-24398194	2:24251131-24252173	0,490703732	0,397762075	0,092941657	2,00E-07	0,000174381
cg18587476	chr2	24397810	-			C2orf84	TSS200	Island	chr2:24397645-24398194	2:24251131-24252173	0,364271498	0,274934669	0,08933683	3,35E-06	0,001865096
cg17277199	chr2	24397845	-			C2orf84	TSS200	Island	chr2:24397645-24398194	2:24251131-24252173	0,342419712	0,262151375	0,080268337	6,08E-07	0,000451871
cg15423357	chr2	25149977	-							2:25003416-25003797	0,128836927	0,079481371	0,049355556	0,000235505	0,048005799
cg09527270	chr2	25390385	+	rs35626084		POMC;POMC	5'UTR;5'UTR	N_Shore	chr2:25391072-25391875	2:25243870-25243934	0,595517604	0,519554991	0,075962613	7,26E-08	7,40E-05
cg02079741	chr2	25390424	-		rs35626084	POMC;POMC	5'UTR;5'UTR	N_Shore	chr2:25391072-25391875	2:25243870-25243934	0,51180951	0,462719819	0,049089691	1,50E-06	0,000967798
cg20422417	chr2	25427108	-					Island	chr2:25427101-25427577	2:25280606-25281081	0,560220252	0,427662174	0,132558078	7,61E-12	1,62E-08
cg02757970	chr2	25427350	+					Island	chr2:25427101-25427577	2:25280606-25281081	0,50881872	0,430066085	0,078752635	5,47E-09	7,23E-06
cg13349472	chr2	25427451	-					Island	chr2:25427101-25427577	2:25280606-25281081	0,567362481	0,483592839	0,083769642	1,76E-09	2,63E-06
cg13430552	chr2	25427652	-					S_Shore	chr2:25427101-25427577		0,606506042	0,541456042	0,06505	4,62E-09	6,25E-06
cg09850442	chr2	25896287	+			DTNB;DTNB;DTNB;DTNB;DTNB;DTNB;DTNB;DTNB;DTNB;DTNB	1stExon;1stExon;1stExon;5'UTR;5'UTR;5'UTR;1stExon;5'UTR;1stExon;5'UTR	Island	chr2:25895902-25896856	2:25749104-25750533	0,04086954	0,035049104	0,005820436	0,000220328	0,045816031
cg06583696	chr2	26101536	+			ASXL2	TSS1500	Island	chr2:26100513-26101653	2:25954018-25955152	0,033242968	0,038529708	-0,00528674	6,08E-05	0,018393696
cg10101143	chr2	26522110	+							2:26374788-26375683	0,062759761	0,076478264	-0,013718502	1,46E-05	0,006123976
cg04187433	chr2	27037441	-							2:26890828-26891205	0,912828554	0,889055598	0,023772956	9,09E-05	0,024378507
cg17051239	chr2	27850192	-			CCDC121;CCDC121;GPN1;GPN1;CCDC121;GPN1	Body;Body;TSS1500;TSS1500;Body;TSS1500				0,396819915	0,333234745	0,06358517	1,97E-12	4,64E-09
cg15745973	chr2	27850661	-			CCDC121;CCDC121;GPN1;GPN1;CCDC121;GPN1;GPN1;GPN1	Body;Body;TSS1500;TSS1500;Body;TSS1500;TSS1500;TSS1500				0,864458817	0,903054446	-0,038595629	4,91E-14	1,46E-10
cg21144587	chr2	27851409	-			GPN1;CCDC121;GPN1;GPN1;CCDC121;CCDC121;GPN1;GPN1	TSS200;1stExon;TSS200;TSS1500;5'UTR;1stExon;TSS200;TSS1500			2:27704902-27705755	0,219798197	0,192964457	0,026833741	5,64E-09	7,41E-06
cg07628841	chr2	27851430	-			GPN1;CCDC121;GPN1;GPN1;CCDC121;CCDC121;GPN1;GPN1	TSS200;1stExon;TSS200;TSS1500;5'UTR;1stExon;TSS200;TSS1500			2:27704902-27705755	0,383446423	0,337733545	0,045712878	6,50E-19	2,88E-15
cg26104551	chr2	27851776	+			GPN1;GPN1;CCDC121;GPN1;GPN1;CCDC121;GPN1;CCDC121	5'UTR;5'UTR;TSS200;TSS200;TSS200;TSS200;Body;5'UTR			2:27704902-27705755	0,180023145	0,141417542	0,038605603	8,27E-14	2,33E-10
cg13546935	chr2	29033780	+			SPDYA;SPDYA;SPDYA;SPDYA	5'UTR;1stExon;5'UTR;1stExon	Island	chr2:29033351-29034011	2:28886856-28887706	0,068302991	0,047933597	0,020369394	1,14E-12	2,72E-09
cg12740757	chr2	30144623	+			ALK	TSS200	Island	chr2:30142831-30144624	2:29996336-29998128	0,033449449	0,02723348	0,006215969	1,91E-06	0,001182054
cg02744713	chr2	31719472	+	rs76079247	rs62141225					2:31572884-31573039	0,508416107	0,518477878	-0,010061771	2,20E-05	0,008411083
cg02162897	chr2	38300537	-			CYP1B1	Body	N_Shore	chr2:38301276-38304518		0,709180623	0,652780202	0,056400421	0,000108911	0,027646032
cg05062676	chr2	38304725	+	rs76937735	rs35217661	CYP1B1	TSS1500	S_Shore	chr2:38301276-38304518		0,278029619	0,231243253	0,046786366	0,000182016	0,040071379
cg26144569	chr2	38304804	+			CYP1B1	TSS1500	S_Shore	chr2:38301276-38304518		0,809615162	0,769918378	0,039696784	0,000113841	0,028596782
cg27117491	chr2	39186743	+			LOC375196;LOC100271715	Body;Body	N_Shore	chr2:39186777-39187968	2:39040222-39041697	0,843951768	0,810617021	0,033334747	7,82E-05	0,021869879
cg02826525	chr2	39186885	-			LOC375196;LOC100271715	Body;Body	Island	chr2:39186777-39187968	2:39040222-39041697	0,876734275	0,81292663	0,063807645	4,86E-08	5,13E-05
cg17165695	chr2	39187882	-			LOC100271715;LOC375196	Body;TSS1500	Island	chr2:39186777-39187968	2:39040222-39041697	0,595572617	0,551124663	0,044447954	1,62E-05	0,006610229
cg18221988	chr2	40465453	-			SLC8A1;SLC8A1;SLC8A1;SLC8A1	Body;Body;Body;Body			2:40318905-40319239	0,658193527	0,625280864	0,032912663	1,23E-05	0,005341432
cg00610991	chr2	40677600	-			SLC8A1	5'UTR	N_Shore	chr2:40678477-40678717		0,499323687	0,429830899	0,069492788	2,58E-05	0,009534885
cg03125400	chr2	43327937	-					Island	chr2:43327936-43328337	2:43181335-43182034	0,654530269	0,583865786	0,070664483	2,46E-06	0,001449177
cg05672223	chr2	43328033	-					Island	chr2:43327936-43328337	2:43181335-43182034	0,542177361	0,507649623	0,034527737	4,44E-05	0,014493012
cg04981619	chr2	43328122	+					Island	chr2:43327936-43328337	2:43181335-43182034	0,531425593	0,460185674	0,071239919	3,57E-06	0,001956419
cg14706297	chr2	43328266	-					Island	chr2:43327936-43328337	2:43181335-43182034	0,507158115	0,447901653	0,059256462	3,32E-05	0,011579848
cg23737263	chr2	43328424	-					S_Shore	chr2:43327936-43328337	2:43181335-43182034	0,806025389	0,772210058	0,033815331	0,000148767	0,034970649
cg04826422	chr2	48667825	-			KLRAQ1;KLRAQ1;KLRAQ1;KLRAQ1	TSS200;TSS200;TSS200;TSS200	Island	chr2:48667559-48668355	2:48521035-48521853	0,066858836	0,060054143	0,006804694	0,000155774	0,036052445
cg12341343	chr2	62269649	-			COMMD1	Body			2:62123104-62123359	0,807520968	0,828769517	-0,02124855	2,46E-05	0,009209753
cg18704057	chr2	64216345	-		rs13429652	VPS54;VPS54	5'UTR;5'UTR			2:64069636-64069850	0,853424859	0,885279734	-0,031854875	4,88E-12	1,07E-08
cg14608581	chr2	70122240	-			SNRNP27	Body			2:69975732-69975850	0,591144548	0,624048328	-0,032903781	0,000180528	0,039820187
cg09725915	chr2	70369583	+					Island	chr2:70369139-70370130	2:70222644-70223600	0,031907811	0,024142083	0,007765728	1,09E-10	1,90E-07
cg07532089	chr2	71018354	-			FIGLA	TSS1500	S_Shore	chr2:71017028-71017976		0,71799449	0,664947611	0,053046879	0,000223097	0,046164692
cg07457305	chr2	71118292	-					S_Shore	chr2:71115927-71116412		0,847033469	0,814024915	0,033008554	6,03E-05	0,018249481
cg13607218	chr2	71118823	-					S_Shelf	chr2:71114733-71115474		0,180280027	0,127868934	0,052411093	1,26E-06	0,000837298
cg19185846	chr2	71123233	-					N_Shelf	chr2:71126720-71129209		0,520618806	0,463205855	0,057412951	0,000206132	0,043675079
cg26907313	chr2	71167117	-			ATP6V1B1	Body				0,789591687	0,734443976	0,055147711	0,000106393	0,027242025
cg26929806	chr2	71167151	+		rs34888497	ATP6V1B1	Body				0,730249645	0,665600945	0,0646487	7,18E-06	0,003470676
cg09064252	chr2	71693090	+			DYSF;DYSF;DYSF;DYSF;DYSF;DYSF;DYSF;DYSF;DYSF;DYSF;DYSF;DYSF;DYSF;DYSF	TSS1500;TSS1500;TSS1500;Body;Body;Body;Body;TSS1500;TSS1500;Body;TSS1500;Body;TSS1500;Body	N_Shore	chr2:71693164-71694127	2:71546461-71547736	0,380527865	0,354389426	0,02613844	1,64E-05	0,006652783
cg02571470	chr2	73294845	+			SFXN5	Body	N_Shelf	chr2:73297630-73299155		0,677828288	0,709910022	-0,032081733	4,79E-06	0,002501749
cg15005526	chr2	73438142	+			NOTO	3'UTR	N_Shelf	chr2:73441313-73441817		0,859569953	0,875188384	-0,015618431	0,000141634	0,033633628
cg06642617	chr2	73461528	-			CCT7;CCT7;CCT7;CCT7;CCT7;C2orf7;CCT7	Body;Body;Body;Body;Body;TSS1500;5'UTR	Island	chr2:73460085-73461867	2:73313472-73315538	0,013075163	0,016968133	-0,00389297	1,07E-11	2,17E-08
cg12728240	chr2	73870294	+			NAT8	TSS1500				0,106178352	0,083320717	0,022857635	4,39E-11	8,00E-08
cg14481208	chr2	74669375	+	rs76036964		RTKN	TSS1500	Island	chr2:74667593-74669403	2:74521141-74522952	0,321596627	0,246369436	0,07522719	5,94E-05	0,018030809
cg00658082	chr2	74669380	+	rs76036964		RTKN	TSS1500	Island	chr2:74667593-74669403	2:74521141-74522952	0,413526683	0,354242101	0,059284582	3,95E-06	0,002121813
cg26090072	chr2	74669387	+	rs76036964		RTKN	TSS1500	Island	chr2:74667593-74669403	2:74521141-74522952	0,522372457	0,466492737	0,055879721	7,95E-05	0,022198344
cg01181499	chr2	74739419	+					N_Shore	chr2:74740455-74743795		0,900297874	0,881161274	0,0191366	1,30E-05	0,005560592
cg22656420	chr2	74740238	-			TLX2	TSS1500	N_Shore	chr2:74740455-74743795		0,328584896	0,259655976	0,06892892	4,35E-07	0,00034182
cg00234616	chr2	74740572	+			TLX2	TSS1500	Island	chr2:74740455-74743795	2:74593847-74597471	0,162818544	0,139725189	0,023093356	9,49E-05	0,025103051
cg03813688	chr2	74740991	-			TLX2	TSS1500	Island	chr2:74740455-74743795	2:74593847-74597471	0,328766108	0,295584928	0,03318118	3,24E-05	0,011366075
cg24230340	chr2	74758080	+			HTRA2;HTRA2;AUP1	Body;Body;TSS1500	S_Shore	chr2:74756223-74757930		0,213133518	0,236626419	-0,023492901	9,50E-05	0,025122981
cg10579530	chr2	80550119	+			CTNNA2;CTNNA2	Body;Body	S_Shore	chr2:80549578-80549798	2:80403139-80403692	0,26405768	0,226892384	0,037165295	6,80E-06	0,003340839
cg07548495	chr2	81421272	+		rs79576973			Island	chr2:81421204-81422532	2:81274745-81276126	0,887165502	0,910526607	-0,023361105	9,29E-05	0,02469422
cg15102473	chr2	81423024	-					S_Shore	chr2:81421204-81422532	2:81276506-81276586	0,896380254	0,902908365	-0,006528111	6,41E-05	0,019031981
cg24487991	chr2	84104579	-							2:83958050-83958611	0,901740064	0,867961049	0,033779015	4,74E-11	8,58E-08
cg17765025	chr2	84105169	+							2:83958673-83958912	0,815024227	0,533485357	0,28153887	2,70E-43	9,65E-39
cg24803778	chr2	84105520	+							2:83958990-83959058	0,881267855	0,851467284	0,029800571	1,15E-07	0,000109152
cg11955727	chr2	84105546	+							2:83958990-83959058	0,863249147	0,577123411	0,286125736	4,15E-44	1,61E-39
cg23404877	chr2	85553759	+	rs1044973		TGOLN2	Body	N_Shore	chr2:85554134-85555414	2:85407134-85407367	0,087041701	0,113333566	-0,026291865	0,000148778	0,034970649
cg05318142	chr2	85999498	-			ATOH8	Body			2:85852898-85853385	0,457263416	0,392036839	0,065226577	8,09E-06	0,003823466
cg08482837	chr2	86038423	-					Island	chr2:86038311-86038666	2:85891874-85892177	0,704478605	0,629944559	0,074534046	8,42E-05	0,023060874
cg09240693	chr2	86038538	+					Island	chr2:86038311-86038666	2:85891874-85892177	0,616435815	0,560232282	0,056203534	0,000212221	0,044623709
cg04589210	chr2	86038589	-					Island	chr2:86038311-86038666	2:85891874-85892177	0,602669224	0,550035367	0,052633857	2,31E-05	0,008760108
cg03339790	chr2	87575991	+							2:87429251-87430223	0,428621529	0,457250898	-0,028629369	1,56E-08	1,85E-05
cg09410752	chr2	89065605	+			FLJ40330	Body	S_Shore	chr2:89064493-89065513		0,246353476	0,170411922	0,075941554	6,27E-14	1,79E-10
cg04181327	chr2	91776322	+	rs2580559				N_Shore	chr2:91777180-91777968		0,524455697	0,569005091	-0,044549394	5,52E-07	0,000414704
cg08501265	chr2	91777282	-		rs1809097			Island	chr2:91777180-91777968	2:91140387-91141886	0,401280012	0,45049302	-0,049213008	1,09E-06	0,000746249
cg06550232	chr2	91777292	-		rs4351672			Island	chr2:91777180-91777968	2:91140387-91141886	0,337091076	0,381050822	-0,043959747	2,69E-05	0,00986344
cg22509113	chr2	91777482	-					Island	chr2:91777180-91777968	2:91140387-91141886	0,317449165	0,377296546	-0,059847381	1,03E-05	0,004661113
cg19515245	chr2	97151922	-							2:96515649-96515873	0,149183571	0,1092067	0,039976871	1,03E-05	0,004662752
cg12198769	chr2	98262341	-			COX5B	TSS200	N_Shore	chr2:98262362-98262924	2:97628625-97629375	0,127307416	0,159795219	-0,032487803	3,35E-05	0,011670146
cg14673393	chr2	98357398	+							2:97723535-97723874	0,559328951	0,533978624	0,025350327	0,00015544	0,036028803
cg01333028	chr2	98443775	+			TMEM131	Body			2:97810095-97810210	0,82130996	0,859028161	-0,037718201	7,75E-12	1,64E-08
cg06010111	chr2	99771192	+			LIPT1;LIPT1;TSGA10;LIPT1;LIPT1;LIPT1	TSS1500;TSS1500;TSS200;TSS1500;TSS1500;TSS1500	Island	chr2:99771109-99771637	2:99137542-99138227	0,186190193	0,137174994	0,049015199	9,98E-19	4,38E-15
cg21475150	chr2	101618248	+			RPL31;RPL31;RPL31	TSS1500;TSS1500;TSS1500	Island	chr2:101618247-101618658		0,70864939	0,646193416	0,062455974	7,45E-07	0,000538148
cg20050113	chr2	103236861	+			SLC9A2	Body	S_Shore	chr2:103235376-103236554	2:102601750-102603294	0,47679843	0,415764191	0,06103424	9,87E-07	0,000680975
cg05511958	chr2	113342738	+			CHCHD5	Body	S_Shore	chr2:113341684-113342453		0,868885707	0,853735955	0,015149752	0,000195894	0,042207334
cg05194362	chr2	114036444	-		rs2084163	PAX8;PAX8;PAX8;PAX8;PAX8;PAX8;PAX8;LOC440839;PAX8;PAX8;PAX8	1stExon;5'UTR;5'UTR;1stExon;5'UTR;1stExon;1stExon;Body;5'UTR;1stExon;5'UTR	S_Shore	chr2:114034594-114036041	2:113750764-113753001	0,696184776	0,661941495	0,034243281	0,000121415	0,02993306
cg00788028	chr2	114049041	+			LOC440839	Body	Island	chr2:114048828-114049055		0,176036381	0,145721135	0,030315246	1,71E-05	0,006864993
cg22548438	chr2	119607636	+					Island	chr2:119607378-119607910	2:119323993-119324149	0,025635696	0,032413826	-0,006778131	8,36E-05	0,022936358
cg25334934	chr2	121269348	-							2:120985755-120985861	0,505657049	0,445980461	0,059676588	0,000183982	0,040389546
cg21697667	chr2	121298039	+								0,786189641	0,769485863	0,016703778	8,56E-05	0,023366246
cg07218647	chr2	121338498	+					S_Shelf	chr2:121334308-121334801	2:121054893-121055134	0,542674201	0,491702353	0,050971848	3,31E-06	0,001849843
cg09408902	chr2	121338544	+	rs1880542				S_Shelf	chr2:121334308-121334801	2:121054893-121055134	0,470389022	0,406401542	0,063987479	4,28E-08	4,53E-05
cg03792788	chr2	121338607	+					S_Shelf	chr2:121334308-121334801	2:121054893-121055134	0,456464767	0,403299466	0,053165302	1,35E-05	0,005729821
cg13283952	chr2	121412005	+	rs79522772				Island	chr2:121411983-121412315	2:121128146-121129113	0,103765016	0,124663163	-0,020898148	0,000219863	0,045792208
cg12462771	chr2	122443998	+							2:122160383-122160676	0,76545312	0,79009625	-0,024643129	5,47E-05	0,017004821
cg21431525	chr2	124441426	-							2:124157826-124158143	0,824725814	0,792591338	0,032134477	4,04E-08	4,35E-05
cg12270717	chr2	124444006	+							2:124160194-124160504	0,846117292	0,822105932	0,02401136	2,93E-07	0,00024282
cg05034195	chr2	129659834	+					Island	chr2:129659681-129659947	2:129375770-129376483	0,196061665	0,220585987	-0,024524322	0,00019453	0,042030489
cg25239986	chr2	130794753	+	rs6748073		LOC440905	Body	Island	chr2:130794460-130794815	2:130510931-130511248	0,429043901	0,477496797	-0,048452896	0,000209485	0,04417369
cg14417784	chr2	131009681	+					Island	chr2:131009569-131010185	2:130726040-130726707	0,246876027	0,312024118	-0,065148091	0,000218302	0,045598677
cg25986200	chr2	131010423	-					N_Shore	chr2:131010510-131010764	2:130726832-130727234	0,314522124	0,346876962	-0,032354838	4,95E-05	0,015681844
cg13302869	chr2	131010522	-					Island	chr2:131010510-131010764	2:130726832-130727234	0,237798854	0,288580604	-0,05078175	3,88E-05	0,013083805
cg27624826	chr2	131010647	+					Island	chr2:131010510-131010764	2:130726832-130727234	0,285577477	0,364693533	-0,079116057	1,12E-05	0,004948679
cg14718065	chr2	131010763	+	rs12994388				Island	chr2:131010510-131010764	2:130726832-130727234	0,431018803	0,470120481	-0,039101678	7,58E-05	0,021399681
cg21011350	chr2	131450174	-					Island	chr2:131450173-131450516	2:131166210-131166977	0,289962775	0,311192252	-0,021229478	0,000112505	0,028337331
cg14608722	chr2	132056590	+			LOC440910	Body	N_Shore	chr2:132056862-132057199		0,6597717	0,67751514	-0,01774344	4,99E-05	0,015792358
cg23709913	chr2	132152429	+					Island	chr2:132152149-132152440	2:131868620-131869060	0,153840289	0,179192174	-0,025351884	3,55E-06	0,00194936
cg26153054	chr2	132152814	-					Island	chr2:132152766-132153044	2:131869185-131869514	0,416217051	0,309310834	0,106906217	1,15E-06	0,000779077
cg23687098	chr2	132152878	+					Island	chr2:132152766-132153044	2:131869185-131869514	0,604336059	0,535713709	0,06862235	1,84E-07	0,000162636
cg13948430	chr2	132152960	+	rs7559926				Island	chr2:132152766-132153044	2:131869185-131869514	0,737508622	0,682891846	0,054616776	3,52E-06	0,00193493
cg18275733	chr2	133508993	-			NCKAP5;NCKAP5	Body;Body				0,613716632	0,650715047	-0,036998415	0,000121886	0,030004021
cg09344219	chr2	138073001	+		rs6760756	THSD7B	Body			2:137789203-137789515	0,704541882	0,765412712	-0,06087083	1,78E-08	2,09E-05
cg22192412	chr2	155433437	-							2:155141622-155141780	0,667346158	0,624883396	0,042462762	7,39E-10	1,16E-06
cg27452939	chr2	156698957	+								0,719347653	0,75943071	-0,040083057	0,000202484	0,043167215
cg12611527	chr2	157257110	+					Island	chr2:157256808-157257111	2:156965055-156965357	0,037062436	0,02784615	0,009216285	1,17E-07	0,000110335
cg15871509	chr2	157368870	-			GPD2;GPD2	Body;Body				0,869352732	0,871250833	-0,001898101	0,000242064	0,048874084
cg07151747	chr2	158977473	+	rs59685387		UPP2;UPP2	Body;Body				0,692786889	0,753054843	-0,060267953	7,15E-06	0,003460189
cg27322846	chr2	162284638	-					Island	chr2:162283581-162284677	2:161992608-161993209	0,184886335	0,150015784	0,034870551	9,12E-05	0,024445754
cg22677715	chr2	162284644	-					Island	chr2:162283581-162284677	2:161992608-161993209	0,147545536	0,105603819	0,041941717	5,47E-05	0,017004821
cg11704490	chr2	162284894	-					S_Shore	chr2:162283581-162284677	2:161992608-161993209	0,788442254	0,693240569	0,095201685	1,99E-06	0,001217936
cg22281935	chr2	162934111	+	rs1054905	rs1054904			S_Shelf	chr2:162930233-162930879		0,30656776	0,258730892	0,047836867	3,71E-11	6,80E-08
cg16793781	chr2	173558030	-								0,141105697	0,154848158	-0,013742461	0,000122806	0,030163901
cg09609314	chr2	174147631	+							2:173855637-173855903	0,651771812	0,61656697	0,035204842	5,25E-05	0,016480104
cg14510926	chr2	174877357	-					N_Shore	chr2:174877565-174877778		0,439034471	0,405219126	0,033815345	4,53E-05	0,014719001
cg00940977	chr2	174877447	-					N_Shore	chr2:174877565-174877778	2:174585693-174586461	0,248566831	0,213254141	0,03531269	9,37E-05	0,024858609
cg00488692	chr2	174877566	-					Island	chr2:174877565-174877778	2:174585693-174586461	0,141441057	0,113393858	0,028047199	9,19E-05	0,024544908
cg00679731	chr2	176979345	+					N_Shore	chr2:176980765-176981423	2:176687502-176688044	0,053891453	0,071035504	-0,017144051	3,38E-05	0,011742892
cg20709008	chr2	182545934	+			NEUROD1	TSS1500	N_Shore	chr2:182547873-182549177	2:182253454-182254881	0,037153646	0,040258634	-0,003104988	4,02E-05	0,013459254
cg23874746	chr2	183387015	+			PDE1A;PDE1A	1stExon;Body				0,440009532	0,480804353	-0,040794821	1,93E-05	0,007548669
cg07964244	chr2	183936285	+	rs2944343						2:183644414-183644541	0,880129499	0,905805775	-0,025676277	2,19E-10	3,76E-07
cg22705316	chr2	187386037	+							2:187094070-187094292	0,779481704	0,810431769	-0,030950065	4,87E-05	0,015521873
cg06759085	chr2	191555076	-			NAB1	3'UTR				0,835208161	0,873954557	-0,038746397	6,41E-11	1,14E-07
cg18669135	chr2	200524505	+					S_Shore	chr2:200524001-200524204	2:200232696-200232902	0,893062557	0,915309656	-0,0222471	2,47E-07	0,000211741
cg22312050	chr2	200525062	+	rs77443884				S_Shore	chr2:200524001-200524204	2:200233266-200233404	0,881431257	0,910963026	-0,02953177	3,03E-10	5,09E-07
cg26067569	chr2	200525129	+					S_Shore	chr2:200524001-200524204	2:200233266-200233404	0,857039525	0,905013966	-0,047974441	2,34E-18	1,01E-14
cg02829456	chr2	201982020	+			CFLAR;CFLAR;CFLAR	5'UTR;TSS1500;5'UTR	N_Shore	chr2:201983198-201983709		0,022823664	0,019663264	0,003160399	7,04E-05	0,020333479
cg15780361	chr2	202484098	+			ALS2CR11;ALS2CR11;ALS2CR11;ALS2CR11	TSS200;TSS200;TSS200;TSS200	S_Shore	chr2:202483584-202483957		0,572401762	0,520155504	0,052246258	0,000161952	0,037057905
cg25080322	chr2	205410435	-			PARD3B;PARD3B;PARD3B	TSS200;TSS200;TSS200	Island	chr2:205409939-205410910	2:205117916-205119116	0,062701891	0,068332532	-0,005630641	0,000138101	0,033098841
cg11841231	chr2	205543309	-			PARD3B;PARD3B;PARD3B	Body;Body;Body			2:205251543-205251708	0,818767933	0,872257118	-0,053489185	8,59E-21	4,34E-17
cg09113420	chr2	207027298	+		rs2359156	EEF1B2;EEF1B2;EEF1B2	Body;Body;Body	S_Shelf	chr2:207023910-207024981		0,588189103	0,563524509	0,024664595	2,29E-07	0,000197611
cg11065518	chr2	207630263	-			MDH1B;FASTKD2;FASTKD2;FASTKD2;FASTKD2;FASTKD2;FASTKD2	TSS1500;1stExon;1stExon;5'UTR;5'UTR;1stExon;5'UTR	S_Shore	chr2:207629878-207630160	2:207338124-207338929	0,030846519	0,024760516	0,006086003	3,07E-06	0,001732781
cg16218221	chr2	208576609	+			CCNYL1;CCNYL1;CCNYL1	1stExon;5'UTR;5'UTR	Island	chr2:208576001-208577106	2:208284247-208285351	0,23154771	0,061776578	0,169771132	1,01E-41	3,12E-37
cg03984340	chr2	213585781	-							2:213293999-213294401	0,726330563	0,801143282	-0,074812718	5,98E-15	1,96E-11
cg26268842	chr2	219575248	+			TTLL4	TSS1500	N_Shore	chr2:219575448-219576080		0,536031564	0,493315021	0,042716543	7,10E-05	0,02041705
cg03630015	chr2	219747459	-			WNT10A	Body	N_Shore	chr2:219748276-219748805		0,527581709	0,477205497	0,050376212	5,76E-05	0,017686766
cg12001120	chr2	219751342	-			WNT10A	Body	S_Shelf	chr2:219748276-219748805		0,655299565	0,585311722	0,069987843	4,77E-06	0,002495844
cg06736663	chr2	219754761	+	rs74843569		WNT10A	Body	N_Shelf	chr2:219757458-219758001	2:219462993-219463100	0,718772976	0,656361169	0,062411807	1,47E-05	0,006139142
cg14663607	chr2	219754816	-		rs74843569	WNT10A	Body	N_Shelf	chr2:219757458-219758001	2:219462993-219463100	0,708407866	0,648318012	0,060089855	1,27E-05	0,005474013
cg04067066	chr2	219756890	-			WNT10A	Body	N_Shore	chr2:219757458-219758001		0,378249485	0,339181313	0,039068172	3,44E-05	0,011912181
cg26577201	chr2	219857793	+			CRYBA2;CRYBA2;CRYBA2	Body;1stExon;Body	Island	chr2:219857682-219858917	2:219565983-219567238	0,017952177	0,019667962	-0,001715785	0,000177054	0,039295372
cg14074251	chr2	220299116	-			SPEG	TSS1500	N_Shore	chr2:220299483-220300243		0,44264516	0,403696433	0,038948727	2,22E-05	0,008446075
cg17285709	chr2	220300242	+			SPEG	Body	Island	chr2:220299483-220300243		0,688566778	0,660608809	0,027957969	0,000127396	0,031050273
cg16440561	chr2	220312854	+			SPEG	Body	Island	chr2:220312698-220314094	2:220021010-220022217	0,088869058	0,051219233	0,037649826	0,000170255	0,03833541
cg06351981	chr2	220350567	-			SPEG	Body	S_Shore	chr2:220348955-220349784		0,601755712	0,554139117	0,047616595	5,84E-05	0,017785441
cg02557933	chr2	220351040	+	rs1022120		SPEG	Body	S_Shore	chr2:220348955-220349784		0,430447819	0,388985916	0,041461903	2,77E-06	0,001592712
cg20509869	chr2	220375605	+	rs34910697				N_Shelf	chr2:220377743-220377946	2:220083792-220083890	0,21715039	0,135075984	0,082074406	1,36E-05	0,0057651
cg13767755	chr2	223162800	-			PAX3;PAX3;PAX3;PAX3;PAX3;PAX3;PAX3;PAX3;CCDC140	Body;Body;Body;Body;Body;Body;Body;Body;TSS200	N_Shore	chr2:223162946-223163912		0,062005494	0,071340329	-0,009334835	0,000104562	0,02693075
cg14731570	chr2	231917214	+					N_Shore	chr2:231917291-231917866		0,5070597	0,450418896	0,056640804	2,06E-06	0,001250792
cg06281680	chr2	232347922	-					N_Shore	chr2:232348216-232348866	2:232055756-232057110	0,274202163	0,228786623	0,04541554	2,04E-06	0,00123955
cg03727500	chr2	232348334	+					Island	chr2:232348216-232348866	2:232055756-232057110	0,550236212	0,474819069	0,075417144	2,93E-08	3,28E-05
cg05868531	chr2	232348602	-					Island	chr2:232348216-232348866	2:232055756-232057110	0,37891334	0,292732035	0,086181305	1,47E-08	1,76E-05
cg15371801	chr2	232348684	+					Island	chr2:232348216-232348866	2:232055756-232057110	0,490323825	0,425875701	0,064448124	1,17E-08	1,45E-05
cg11559198	chr2	232348794	-					Island	chr2:232348216-232348866	2:232055756-232057110	0,516904344	0,409161648	0,107742696	3,37E-09	4,76E-06
cg27241845	chr2	233250370	-					N_Shore	chr2:233251361-233253414	2:232958612-232959030	0,530711747	0,466312903	0,064398844	1,69E-07	0,000150268
cg23288337	chr2	233250701	-			ECEL1P2	Body	N_Shore	chr2:233251361-233253414	2:232958612-232959030	0,22893975	0,195800641	0,033139109	2,75E-06	0,001587085
cg00706683	chr2	233251030	+	rs55781386		ECEL1P2	Body	N_Shore	chr2:233251361-233253414		0,444279045	0,402443274	0,041835771	1,09E-08	1,36E-05
cg15768933	chr2	233353595	+			ECEL1	TSS1500	S_Shore	chr2:233350278-233352974		0,831951144	0,803806876	0,028144269	1,62E-05	0,006610229
cg08110610	chr2	234216147	-			SAG	TSS200				0,888894893	0,905660935	-0,016766043	4,06E-05	0,013561476
cg19484299	chr2	234775274	-			MSL3L2	Body	N_Shore	chr2:234776882-234777098		0,656784806	0,759759999	-0,102975194	9,25E-14	2,58E-10
cg01090821	chr2	239066990	+					N_Shore	chr2:239067512-239068028	2:238731568-238732767	0,594337528	0,540335393	0,054002135	1,16E-05	0,005096779
cg10334916	chr2	241508098	+			RNPEPL1	TSS200	N_Shore	chr2:241508424-241508627	2:241155953-241157300	0,053931341	0,070404328	-0,016472987	1,02E-07	9,92E-05
cg05049390	chr3	6108969	+	rs34972793						3:6083969-6084080	0,76484485	0,705013718	0,059831133	4,78E-10	7,77E-07
cg09469667	chr3	9904687	+	rs434440				Island	chr3:9904331-9904811	3:9879332-9879713	0,326568567	0,293087347	0,03348122	0,000195248	0,042110619
cg04523929	chr3	10168401	+			C3orf10	3'UTR				0,858878582	0,893171797	-0,034293216	3,40E-13	8,68E-10
cg10245988	chr3	12046420	-		rs2623878	SYN2;SYN2	Body;Body	Island	chr3:12045652-12046627	3:12020293-12021592	0,038611758	0,028150945	0,010460813	2,03E-12	4,77E-09
cg04202338	chr3	12882335	-			RPL32;SNORA7A;RPL32;RPL32	5'UTR;TSS1500;TSS1500;5'UTR	N_Shore	chr3:12882534-12883073		0,080598332	0,089151683	-0,008553351	0,000178699	0,039547217
cg18786782	chr3	13936527	-					Island	chr3:13936521-13936866	3:13911301-13912559	0,806957458	0,734216051	0,072741407	4,47E-09	6,07E-06
cg23141851	chr3	14615941	+					Island	chr3:14615366-14615957	3:14590404-14591222	0,610245856	0,637534049	-0,027288193	0,000203318	0,043305312
cg11643285	chr3	16411667	+		rs61745975	RFTN1	Body				0,933670293	0,752676215	0,180994078	4,11E-47	2,12E-42
cg17238319	chr3	16428391	+	rs712875		RFTN1	Body				0,840829047	0,677579236	0,163249811	1,24E-34	2,30E-30
cg11610140	chr3	16647016	-			DAZL	TSS200	Island	chr3:16646404-16647131	3:16620969-16622130	0,878819529	0,84628349	0,032536039	2,21E-12	5,10E-09
cg03911306	chr3	16648294	+			DAZL	TSS1500	S_Shore	chr3:16646404-16647131		0,893410197	0,744239648	0,149170549	7,43E-30	9,34E-26
cg19211484	chr3	16650168	+	rs7615227				S_Shelf	chr3:16645948-16646259		0,690373779	0,800647432	-0,110273653	8,85E-11	1,55E-07
cg02032841	chr3	23713275	-							3:23688193-23688797	0,834243526	0,808591798	0,025651728	0,000108928	0,027646032
cg15011775	chr3	25482937	-			RARB;RARB	5'UTR;Body			3:25457928-25458096	0,671463739	0,80140724	-0,129943501	1,54E-24	1,15E-20
cg02693345	chr3	33488641	-							3:33463461-33463746	0,836308578	0,798096151	0,038212427	3,05E-10	5,10E-07
cg12309030	chr3	40950037	-							3:40924992-40925052	0,621741291	0,587110954	0,034630336	1,68E-05	0,006805665
cg01996116	chr3	42846907	-			HIGD1A;HIGD1A;HIGD1A	TSS1500;TSS1500;TSS1500	S_Shore	chr3:42845436-42846355	3:42821897-42822068	0,52080154	0,431637647	0,089163893	8,57E-06	0,004004502
cg02718966	chr3	42846970	+		rs79256933	HIGD1A;HIGD1A;HIGD1A	TSS1500;TSS1500;TSS1500	S_Shore	chr3:42845436-42846355	3:42821897-42822068	0,244792251	0,202858442	0,041933809	4,90E-06	0,002546764
cg01293485	chr3	42847044	-			HIGD1A;HIGD1A;HIGD1A	TSS1500;TSS1500;TSS1500	S_Shore	chr3:42845436-42846355	3:42821897-42822068	0,687936546	0,622301975	0,065634571	4,87E-07	0,000373475
cg14508777	chr3	42847116	+			HIGD1A;HIGD1A;HIGD1A	TSS1500;TSS1500;TSS1500	S_Shore	chr3:42845436-42846355		0,663269743	0,610777314	0,05249243	1,45E-05	0,006078723
cg08078851	chr3	42905968	-		rs34027424	CCBP2	5'UTR				0,807423233	0,78137826	0,026044973	0,000198543	0,042580881
cg25492569	chr3	46608025	-			LRRC2;LRRC2	5'UTR;TSS200	S_Shore	chr3:46607346-46607806	3:46582918-46583098	0,310482948	0,275735182	0,034747766	1,53E-05	0,006341174
cg25821245	chr3	46608056	+			LRRC2;LRRC2	5'UTR;TSS200	S_Shore	chr3:46607346-46607806	3:46582918-46583098	0,451916424	0,405314422	0,046602002	0,000136615	0,032810368
cg11136751	chr3	46608069	+			LRRC2;LRRC2	5'UTR;TSS200	S_Shore	chr3:46607346-46607806	3:46582918-46583098	0,376366299	0,328112616	0,048253684	8,59E-06	0,004006806
cg05226558	chr3	46617183	+			LRRC2	5'UTR	N_Shore	chr3:46618307-46618669		0,624914734	0,572089449	0,052825284	3,43E-05	0,011886825
cg16155393	chr3	46617303	-			LRRC2	5'UTR	N_Shore	chr3:46618307-46618669		0,923737856	0,909255507	0,014482349	1,92E-05	0,007515963
cg07225641	chr3	46618325	+			LRRC2;TDGF1	5'UTR;TSS1500	Island	chr3:46618307-46618669	3:46593312-46593673	0,402899097	0,358328493	0,044570604	4,14E-05	0,013803497
cg23009419	chr3	46618597	-			LRRC2;TDGF1	5'UTR;TSS1500	Island	chr3:46618307-46618669	3:46593312-46593673	0,336281561	0,278213702	0,058067859	2,31E-06	0,001375467
cg20941258	chr3	46618668	+			LRRC2;TDGF1	5'UTR;TSS1500	Island	chr3:46618307-46618669	3:46593312-46593673	0,354492339	0,286600714	0,067891625	0,000139709	0,033312706
cg10242476	chr3	46619364	-			LRRC2;TDGF1;TDGF1	5'UTR;1stExon;5'UTR	S_Shore	chr3:46618307-46618669		0,737260765	0,820991625	-0,08373086	2,15E-13	5,67E-10
cg03679504	chr3	46621556	-			LRRC2;LRRC2;TDGF1	5'UTR;1stExon;Body	S_Shelf	chr3:46618307-46618669		0,763294621	0,705204774	0,058089848	5,52E-05	0,017132517
cg06174858	chr3	46622742	-			TDGF1;LRRC2	3'UTR;TSS1500				0,837532494	0,902102519	-0,064570026	4,94E-24	3,59E-20
cg22309949	chr3	46792192	+					Island	chr3:46791861-46792518	3:46766966-46767500	0,833228193	0,739277272	0,093950921	7,08E-05	0,020379878
cg23231268	chr3	46792462	+					Island	chr3:46791861-46792518	3:46766966-46767500	0,935425713	0,857540623	0,077885091	0,000184888	0,040531059
cg06342957	chr3	47350926	-			KLHL18	Body			3:47325744-47326368	0,819686973	0,781748004	0,03793897	2,45E-06	0,001447208
cg27507687	chr3	48632484	-			COL7A1	Body	Island	chr3:48631882-48632901	3:48606898-48607840	0,043412757	0,066601557	-0,0231888	1,81E-05	0,007214346
cg00158683	chr3	48632625	-			COL7A1	TSS200	Island	chr3:48631882-48632901	3:48606898-48607840	0,032669534	0,051646946	-0,018977412	0,000242083	0,048874084
cg21763723	chr3	49395138	-			GPX1;GPX1;GPX1	Body;3'UTR;1stExon	Island	chr3:49394855-49395942	3:49369860-49371231	0,400804203	0,341730587	0,059073617	6,18E-14	1,78E-10
cg25187648	chr3	49395165	-			GPX1;GPX1;GPX1	Body;3'UTR;1stExon	Island	chr3:49394855-49395942	3:49369860-49371231	0,516322309	0,482348224	0,033974085	4,10E-07	0,000322751
cg02758552	chr3	49395714	+	rs8179168		GPX1;GPX1;GPX1;GPX1	1stExon;1stExon;5'UTR;5'UTR	Island	chr3:49394855-49395942	3:49369860-49371231	0,23456778	0,146647132	0,087920648	2,86E-14	8,76E-11
cg23486179	chr3	49466665	+			NICN1	1stExon	Island	chr3:49466478-49466843	3:49441483-49441835	0,048847402	0,039383431	0,009463971	1,05E-05	0,004713089
cg23814743	chr3	49466685	-			NICN1;NICN1	1stExon;5'UTR	Island	chr3:49466478-49466843	3:49441483-49441835	0,252700753	0,203297736	0,049403017	9,51E-05	0,025124817
cg20026633	chr3	49837529	+			CDH29	TSS1500	N_Shelf	chr3:49840103-49841191		0,839128945	0,85522083	-0,016091885	2,64E-05	0,009703005
cg00220225	chr3	50194470	+			SEMA3F	5'UTR	S_Shore	chr3:50191971-50193130		0,487031931	0,449552952	0,037478979	7,58E-05	0,021412229
cg05118960	chr3	50359978	+			HYAL2;HYAL2	5'UTR;TSS1500	Island	chr3:50359839-50360042	3:50333411-50335105	0,633569043	0,586048758	0,047520285	8,53E-05	0,023300013
cg05523017	chr3	54158728	+	rs75185073		CACNA2D3	Body	S_Shore	chr3:54155239-54157025		0,820900248	0,794010246	0,026890003	5,11E-05	0,016145518
cg21743307	chr3	54159139	+			CACNA2D3	Body	S_Shelf	chr3:54155239-54157025		0,652278544	0,578127806	0,074150738	8,25E-07	0,000583216
cg20891225	chr3	57994481	+			FLNB;FLNB;FLNB;FLNB	1stExon;1stExon;1stExon;1stExon	Island	chr3:57993838-57994704	3:57968879-57970258	0,121471398	0,03457514	0,086896258	1,38E-36	2,80E-32
cg10797550	chr3	63082385	-							3:63057402-63057692	0,617914945	0,653409614	-0,035494669	5,98E-12	1,29E-08
cg20257330	chr3	75411038	+							3:75493728-75494123	0,694204643	0,667196752	0,027007891	1,87E-05	0,007346093
cg01906879	chr3	81811016	+			GBE1	TSS200	S_Shore	chr3:81810315-81810953		0,047384747	0,033797634	0,013587113	6,96E-12	1,49E-08
cg25438440	chr3	98241168	-			CLDND1;CLDND1;CLDND1;CLDND1;CLDND1;CLDND1	5'UTR;Body;Body;5'UTR;5'UTR;5'UTR	N_Shore	chr3:98241409-98241711	3:99723800-99723900	0,034020396	0,022861667	0,011158729	7,98E-13	2,00E-09
cg18745424	chr3	100401200	-		rs79424945	GPR128	Body			3:101883854-101884034	0,817652192	0,753478519	0,064173673	9,10E-07	0,000635208
cg00186462	chr3	100401284	+			GPR128	Body			3:101883854-101884034	0,744584911	0,633543056	0,111041854	9,74E-06	0,004449119
cg03374820	chr3	103513634	+								0,339093251	0,388238666	-0,049145414	6,47E-05	0,019157115
cg02046176	chr3	106694354	-							3:108177041-108177310	0,546669557	0,517715039	0,028954518	0,000112121	0,028268905
cg25666660	chr3	109128727	-			FLJ25363	TSS200			3:110611417-110611734	0,771482887	0,829497513	-0,058014626	3,95E-13	1,00E-09
cg05995572	chr3	109128775	+			FLJ25363	TSS200			3:110611417-110611734	0,60069862	0,624001019	-0,0233024	2,04E-05	0,007893048
cg14218447	chr3	113418004	-					S_Shelf	chr3:113414907-113415736	3:114900661-114900759	0,410232723	0,363263219	0,046969504	0,000141366	0,033587195
cg06310022	chr3	114095810	+			ZBTB20;ZBTB20;ZBTB20;ZBTB20;ZBTB20;ZBTB20;ZBTB20	5'UTR;5'UTR;5'UTR;5'UTR;5'UTR;Body;5'UTR				0,650510692	0,762255544	-0,111744851	2,48E-28	2,62E-24
cg15099418	chr3	117593637	-								0,432813891	0,478674319	-0,045860428	2,25E-06	0,001353191
cg24942922	chr3	120003547	-					N_Shore	chr3:120003883-120004426		0,538434769	0,486727429	0,05170734	0,000185666	0,0406094
cg05588508	chr3	120007636	+					S_Shelf	chr3:120003883-120004426		0,683648164	0,734086348	-0,050438184	2,50E-07	0,000213557
cg00965985	chr3	122232605	+			KPNA1;KPNA1	Body;5'UTR	N_Shore	chr3:122233408-122233944		0,238038737	0,263668651	-0,025629915	0,000107993	0,027513824
cg25601674	chr3	122380355	+	rs73856236						3:123862643-123863394	0,909355892	0,932132529	-0,022776636	6,24E-09	8,09E-06
cg15089217	chr3	123632556	+			CCDC14	3'UTR				0,763782603	0,787249451	-0,023466848	1,67E-06	0,001062544
cg02040972	chr3	125436009	-							3:126918610-126918796	0,655108	0,570810282	0,084297718	2,07E-18	8,98E-15
cg08350960	chr3	125656714	+			ALG1L	TSS1500				0,726614207	0,689575171	0,037039036	5,07E-08	5,31E-05
cg00920424	chr3	127172519	+	rs77064329				N_Shore	chr3:127174375-127174944		0,73282343	0,698416874	0,034406556	0,000101025	0,026241855
cg02724127	chr3	129325706	+			PLXND1	TSS200	S_Shore	chr3:129323915-129325332	3:130806677-130808839	0,15540707	0,123162461	0,032244609	2,51E-09	3,60E-06
cg15081844	chr3	133117569	-			BFSP2	TSS1500				0,842500009	0,860525538	-0,018025529	9,47E-06	0,004351978
cg05339588	chr3	134125870	+					Island	chr3:134125487-134125871	3:135607926-135608561	0,283229385	0,267172381	0,016057004	0,000207819	0,043921872
cg08541880	chr3	137833983	-			DZIP1L	5'UTR	Island	chr3:137833848-137834592	3:139316556-139317282	0,036554192	0,029431379	0,007122813	0,000127562	0,031069538
cg01905210	chr3	138154620	+			ESYT3	Body	Island	chr3:138153269-138154621	3:139635960-139637311	0,408414375	0,37175022	0,036664155	6,37E-05	0,019008267
cg20821082	chr3	138738869	-			PRR23B	1stExon	Island	chr3:138738721-138739923	3:140221263-140222607	0,797163167	0,737000793	0,060162373	7,59E-06	0,003632903
cg04212239	chr3	160119314	+	rs74954472		SMC4;SMC4	Body;Body	S_Shore	chr3:160117012-160118878		0,198513278	0,231568005	-0,033054727	8,94E-05	0,024087567
cg24693218	chr3	170023372	+	rs9824427	rs75142839	PRKCI	3'UTR				0,703425012	0,741520094	-0,038095081	1,70E-08	2,00E-05
cg17908719	chr3	170155556	+	rs35144453							0,430553317	0,465124443	-0,034571127	9,64E-08	9,45E-05
cg02008818	chr3	170625519	-			EIF5A2	Body	N_Shore	chr3:170625831-170626841	3:172108199-172108281	0,725537189	0,678770042	0,046767147	4,18E-05	0,01388983
cg16419629	chr3	173115536	-			NLGN1	TSS1500	Island	chr3:173115404-173115775	3:174597860-174598744	0,016554953	0,014975215	0,001579738	0,000170508	0,038355146
cg18352516	chr3	177315226	+	rs9867713							0,449149014	0,468162505	-0,019013491	0,000221165	0,045907956
cg06507285	chr3	180587900	+								0,308362036	0,277032297	0,031329739	5,14E-07	0,000390798
cg01530605	chr3	181414848	-			SOX2OT	Body	S_Shore	chr3:181413014-181414022		0,183001458	0,141618561	0,041382896	4,30E-05	0,014144678
cg11729363	chr3	183271175	+			KLHL6	Body				0,562288921	0,607087861	-0,044798941	0,000202428	0,043167215
cg24034568	chr3	184080707	-			CLCN2;CLCN2;POLR2H;CLCN2;CLCN2	TSS1500;TSS1500;TSS1500;TSS1500;TSS1500	Island	chr3:184079215-184081286	3:185563144-185564114	0,050161917	0,055777795	-0,005615878	6,61E-05	0,019430975
cg25182621	chr3	184097440	-			CHRD	TSS1500	N_Shore	chr3:184099095-184099582		0,836866847	0,817228416	0,019638431	6,28E-05	0,018811442
cg21944224	chr3	184301211	-					Island	chr3:184301117-184302134	3:185783790-185784909	0,335351092	0,277113068	0,058238024	6,87E-06	0,003358722
cg18715709	chr3	185226302	-			LIPH	3'UTR				0,937200248	0,923887227	0,01331302	9,40E-05	0,024922079
cg01815150	chr3	185304139	-			SENP2;SENP2	1stExon;5'UTR	Island	chr3:185303822-185304497	3:186786460-186787132	0,175055265	0,144955286	0,03009998	1,69E-07	0,000150268
cg08608144	chr3	186502430	+			SNORD2;EIF4A2	TSS200;Body	S_Shore	chr3:186500738-186502048		0,101336123	0,072565074	0,028771049	3,01E-12	6,88E-09
cg09085792	chr3	189547290	+			TP63;TP63;TP63;TP63;MIR944;TP63;TP63	Body;Body;Body;Body;TSS1500;Body;Body				0,807828109	0,812746628	-0,004918519	1,46E-05	0,006125212
cg10663765	chr3	194014592	+	rs5855529				Island	chr3:194014480-194014983	3:195497192-195497287	0,597579784	0,529046938	0,068532847	0,000231395	0,047467329
cg00760562	chr3	195942993	-			OSTalpha	TSS1500				0,623051888	0,575085458	0,04796643	1,90E-05	0,007479411
cg27558485	chr3	195943149	-			OSTalpha	TSS1500				0,685499548	0,629524193	0,055975355	9,93E-09	1,25E-05
cg04478991	chr3	195943198	+			OSTalpha	TSS200				0,657558286	0,598263679	0,059294607	3,12E-07	0,000254857
cg19401111	chr3	195943345	+			OSTalpha	TSS200				0,706702158	0,647293131	0,059409027	5,60E-06	0,002859395
cg04981056	chr3	195943444	+	rs56030157		OSTalpha;OSTalpha	1stExon;5'UTR				0,82159679	0,768404286	0,053192504	1,13E-07	0,00010828
cg08877188	chr3	195943579	+			OSTalpha;OSTalpha	1stExon;5'UTR			3:197427923-197428115	0,684909192	0,601416813	0,083492379	7,78E-07	0,000557587
cg05473677	chr3	195943713	+			OSTalpha	Body			3:197427923-197428115	0,699446881	0,65742369	0,04202319	1,74E-05	0,00696784
cg01550828	chr3	196227453	+			RNF168	Body	N_Shelf	chr3:196229810-196230791		0,800750959	0,848429118	-0,047678159	1,93E-05	0,007543667
cg23243608	chr3	196675529	-			PIGZ	Body				0,758294847	0,718832369	0,039462477	0,000185303	0,040583743
cg00936626	chr3	196694856	+			PIGZ	5'UTR	N_Shore	chr3:196695319-196697065	3:198177926-198181429	0,497176808	0,412188767	0,084988041	0,000238885	0,048482267
cg07549924	chr4	54036	-			ZNF595;ZNF718	Body;Body	S_Shore	chr4:53198-53672	4:42997-44329	0,35009591	0,386505786	-0,036409876	0,000144922	0,034257051
cg14626309	chr4	299051	+					Island	chr4:298803-299312	4:288743-289371	0,119349292	0,150891129	-0,031541837	0,000172037	0,038587178
cg05856015	chr4	467047	-			ZNF721;ABCA11P	5'UTR;Body	N_Shore	chr4:467471-467839		0,362288496	0,38994318	-0,027654684	0,000236524	0,048108114
cg24126849	chr4	581937	-					N_Shore	chr4:582171-582635	4:571833-572604	0,687628767	0,742262671	-0,054633904	2,87E-07	0,000238481
cg23880736	chr4	582172	-					Island	chr4:582171-582635	4:571833-572604	0,555440955	0,618369232	-0,062928276	4,14E-08	4,40E-05
cg26095395	chr4	582447	-					Island	chr4:582171-582635	4:571833-572604	0,457629261	0,534680256	-0,077050995	1,65E-11	3,20E-08
cg06672737	chr4	778827	+			CPLX1	3'UTR	Island	chr4:778661-780592	4:768662-769245	0,393069558	0,353985453	0,039084104	0,000167972	0,037967428
cg06673130	chr4	778924	+			CPLX1	3'UTR	Island	chr4:778661-780592	4:768662-769245	0,239984509	0,206424692	0,033559817	0,000166271	0,037693745
cg26675664	chr4	1408936	+					Island	chr4:1408521-1409224	4:1397425-1399357	0,685608505	0,716167421	-0,030558916	0,000177981	0,039463404
cg00028232	chr4	1540469	-					N_Shore	chr4:1541591-1541868		0,602826864	0,568427938	0,034398926	5,12E-07	0,000390558
cg26116639	chr4	1567878	-					N_Shelf	chr4:1569900-1570141		0,413313235	0,468290107	-0,054976872	5,12E-05	0,016161466
cg03237316	chr4	1567939	-					N_Shore	chr4:1569900-1570141		0,553305758	0,602290938	-0,04898518	9,48E-06	0,004351978
cg25469474	chr4	2749501	-			TNIP2;TNIP2	Body;Body			4:2719299-2719378	0,87751291	0,928891276	-0,051378367	3,01E-13	7,77E-10
cg27665769	chr4	2757761	+	rs74548850		TNIP2;TNIP2	1stExon;TSS200	Island	chr4:2757653-2758010	4:2727482-2728246	0,434215756	0,399987664	0,034228092	3,96E-08	4,30E-05
cg02414626	chr4	2947853	+	rs10596451	rs79058203	C4orf10;NOP14	Body;Body			4:2917346-2917963	0,893052279	0,868575813	0,024476466	8,45E-05	0,023134386
cg02566259	chr4	3043199	-					Island	chr4:3043018-3043547	4:3012371-3013732	0,367091024	0,431765911	-0,064674887	1,48E-05	0,006159797
cg01807241	chr4	3043527	-					Island	chr4:3043018-3043547	4:3012371-3013732	0,213683531	0,256092897	-0,042409367	6,39E-05	0,019023997
cg06421590	chr4	3043752	-					S_Shore	chr4:3043018-3043547	4:3012371-3013732	0,206809379	0,242854349	-0,03604497	0,000224629	0,046399013
cg25201363	chr4	3534845	-			LRPAP1	TSS1500	S_Shore	chr4:3533643-3534788		0,358411719	0,327255756	0,031155962	9,89E-05	0,025819048
cg02596940	chr4	3832362	+								0,399127919	0,35269442	0,046433499	9,20E-05	0,024544908
cg10522818	chr4	4228239	+	rs35344712		OTOP1	1stExon	Island	chr4:4228099-4229839	4:4278622-4280785	0,277769343	0,33160878	-0,053839437	4,08E-05	0,013619719
cg14882700	chr4	4228571	+	rs13125406		OTOP1	1stExon	Island	chr4:4228099-4229839	4:4278622-4280785	0,087011788	0,106950979	-0,019939191	0,000185682	0,0406094
cg02154269	chr4	4228637	+			OTOP1	TSS200	Island	chr4:4228099-4229839	4:4278622-4280785	0,439506686	0,476562635	-0,037055949	6,80E-05	0,0198506
cg05936219	chr4	4228644	+			OTOP1	TSS200	Island	chr4:4228099-4229839	4:4278622-4280785	0,322101261	0,378571255	-0,056469995	7,04E-07	0,000511504
cg11848060	chr4	4228650	+			OTOP1	TSS200	Island	chr4:4228099-4229839	4:4278622-4280785	0,489519482	0,525761914	-0,036242433	0,000105738	0,027132514
cg17078326	chr4	4509338	+		rs6446653	STX18	Body			4:4560175-4560297	0,646438837	0,691617577	-0,045178741	1,88E-06	0,00116983
cg20424854	chr4	5388581	+			STK32B	Body			4:5439453-5439616	0,917529481	0,926327998	-0,008798517	0,000114149	0,028642701
cg25987564	chr4	6010075	+					Island	chr4:6009868-6010112	4:6060785-6061186	0,320681085	0,447288842	-0,126607757	9,75E-06	0,004451063
cg25970575	chr4	6010164	+	rs76084292				S_Shore	chr4:6009868-6010112	4:6060785-6061186	0,400810058	0,510289154	-0,109479095	8,09E-05	0,022446825
cg14339068	chr4	6311034	+	rs28722833						4:6361647-6362194	0,060200546	0,116113666	-0,05591312	0,000241096	0,048739572
cg26064774	chr4	6666009	+					Island	chr4:6665671-6666089	4:6716573-6716961	0,143157378	0,20711234	-0,063954962	9,13E-06	0,004219265
cg25617012	chr4	6666464	-					S_Shore	chr4:6665671-6666089	4:6717342-6717669	0,049510145	0,085548683	-0,036038538	6,42E-05	0,019031981
cg22430985	chr4	7807438	+			AFAP1;AFAP1	Body;Body				0,648262576	0,606038947	0,042223629	3,83E-05	0,012959346
cg15657936	chr4	8583363	+			GPR78	1stExon	Island	chr4:8582036-8583364	4:8633010-8634264	0,628975613	0,684902659	-0,055927046	2,21E-07	0,000192001
cg01226029	chr4	8588929	+	rs61746144	rs62288567	GPR78	Body	Island	chr4:8588715-8588951	4:8639667-8639851	0,876351507	0,860456225	0,015895282	0,000219844	0,045792208
cg22735601	chr4	13334645	-			HSP90AB2P	TSS1500				0,851170286	0,873535919	-0,022365633	3,10E-11	5,79E-08
cg15175162	chr4	15657657	+			FBXL5;FBXL5	TSS1500;TSS1500	Island	chr4:15656364-15657739	4:15265463-15266837	0,638104253	0,539484437	0,098619817	4,11E-08	4,39E-05
cg16449012	chr4	17781880	+			FAM184B	Body	N_Shore	chr4:17782642-17783624		0,728106358	0,655731614	0,072374744	4,12E-08	4,39E-05
cg27117749	chr4	17782643	-			FAM184B	Body	Island	chr4:17782642-17783624		0,27816709	0,250183305	0,027983785	0,000172998	0,038653437
cg10766585	chr4	24801110	-			SOD3	5'UTR	Island	chr4:24801109-24801902	4:24410208-24411462	0,513393435	0,430758858	0,082634578	1,69E-08	1,99E-05
cg02891686	chr4	24801425	+			SOD3	Body	Island	chr4:24801109-24801902	4:24410208-24411462	0,303059874	0,235106484	0,06795339	4,61E-09	6,25E-06
cg15625697	chr4	25247262	-			PI4K2B	Body			4:24856211-24856798	0,696664923	0,655038856	0,041626068	3,04E-05	0,010841223
cg12309596	chr4	37511027	-			C4orf19	5'UTR			4:37187417-37187853	0,756043106	0,785990746	-0,02994764	1,00E-09	1,49E-06
cg09067967	chr4	39529342	-			UGDH	TSS200	Island	chr4:39528728-39529723	4:39204929-39206367	0,027213845	0,022231529	0,004982316	1,82E-05	0,007222286
cg00323100	chr4	40059856	-			N4BP2;LOC344967	5'UTR;TSS1500	S_Shore	chr4:40057484-40059041		0,065855543	0,074650506	-0,008794963	0,000218648	0,045635689
cg03986858	chr4	41879651	-					N_Shore	chr4:41880224-41880500		0,437645104	0,414375284	0,02326982	0,000113843	0,028596782
cg11065575	chr4	42403471	+			SHISA3	3'UTR	S_Shelf	chr4:42399152-42400802		0,755231927	0,694238173	0,060993754	0,0001484	0,034919379
cg18281955	chr4	46726121	+	rs5829						4:46420639-46420879	0,478115991	0,604891436	-0,126775444	4,02E-18	1,64E-14
cg19123916	chr4	48484788	-			SLC10A4	TSS1500	N_Shore	chr4:48485362-48486473		0,618025317	0,530191558	0,087833759	9,03E-08	8,93E-05
cg02419920	chr4	48486785	-			SLC10A4	Body	S_Shore	chr4:48485362-48486473	4:48179840-48181568	0,158340567	0,129134206	0,029206361	8,13E-05	0,022480004
cg22729562	chr4	59362583	+							4:59057297-59057435	0,885643743	0,85349791	0,032145833	8,99E-10	1,40E-06
cg03900446	chr4	64211723	+					N_Shelf	chr4:64214847-64215584		0,827946538	0,851517223	-0,023570685	3,77E-05	0,01281307
cg20390015	chr4	68156847	+								0,89096098	0,900007897	-0,009046917	9,79E-05	0,025627424
cg00253403	chr4	71553554	-			UTP3	TSS1500	N_Shore	chr4:71553854-71554473		0,091491614	0,072458285	0,019033329	0,000126722	0,030929835
cg03405128	chr4	77341841	-					N_Shore	chr4:77342010-77342707	4:77560814-77560943	0,431514021	0,348106609	0,083407412	5,71E-08	5,90E-05
cg19311244	chr4	77341912	-					N_Shore	chr4:77342010-77342707	4:77560814-77560943	0,627643927	0,535216472	0,092427455	2,82E-08	3,19E-05
cg02093808	chr4	77342011	-					Island	chr4:77342010-77342707	4:77561035-77561759	0,293373936	0,229391096	0,06398284	1,37E-07	0,000126407
cg20432211	chr4	77342104	+					Island	chr4:77342010-77342707	4:77561035-77561759	0,290585611	0,180188497	0,110397114	3,28E-06	0,001838418
cg04474085	chr4	77342550	+	rs78535173				Island	chr4:77342010-77342707	4:77561035-77561759	0,150815685	0,113030877	0,037784808	5,93E-05	0,017996453
cg02500042	chr4	77342788	-					S_Shore	chr4:77342010-77342707		0,684870025	0,654523792	0,030346233	1,35E-05	0,00572849
cg14160968	chr4	77723057	+	rs77318279				N_Shore	chr4:77723092-77723424	4:77941936-77942526	0,835304211	0,788148039	0,047156172	4,85E-06	0,002527705
cg00937681	chr4	77723304	+					Island	chr4:77723092-77723424	4:77941936-77942526	0,617889664	0,540819408	0,077070256	3,19E-05	0,011250447
cg22233425	chr4	93217985	-								0,799735327	0,808720543	-0,008985216	4,65E-05	0,015052621
cg18160135	chr4	99851115	+	rs34631993		EIF4E;EIF4E;EIF4E;EIF4E;EIF4E	5'UTR;1stExon;5'UTR;TSS1500;1stExon	S_Shore	chr4:99849305-99850552	4:100070083-100070201	0,345002922	0,297492221	0,047510701	4,19E-05	0,01388983
cg13579926	chr4	103131830	-							4:103350760-103350972	0,577731506	0,594050508	-0,016319002	6,54E-06	0,003231952
cg00308984	chr4	103941189	+	rs72665016		NHEDC1;NHEDC1	TSS1500;TSS1500	S_Shore	chr4:103940668-103940951	4:104160638-104160715	0,04155365	0,02920263	0,01235102	5,58E-05	0,017282996
cg03618211	chr4	103941300	-			NHEDC1;NHEDC1	TSS1500;TSS1500	S_Shore	chr4:103940668-103940951		0,538726244	0,472362927	0,066363317	1,14E-05	0,005017941
cg02726377	chr4	108745279	-			SGMS2	TSS1500	N_Shore	chr4:108745829-108746535		0,394809999	0,346176654	0,048633345	0,00013714	0,032902441
cg20581154	chr4	109708506	+							4:109927935-109928175	0,715159948	0,793079326	-0,077919378	1,04E-22	6,69E-19
cg01401762	chr4	109708572	-							4:109927935-109928175	0,552586942	0,628955291	-0,07636835	8,11E-20	3,85E-16
cg14420932	chr4	110222806	+	rs4464631		COL25A1;COL25A1	Body;Body	N_Shore	chr4:110222970-110224257	4:110442255-110442652	0,865533938	0,843486733	0,022047206	9,53E-05	0,025150809
cg22266749	chr4	110223959	+			COL25A1;COL25A1	TSS200;TSS200	Island	chr4:110222970-110224257	4:110442759-110443802	0,042507116	0,080667308	-0,038160192	1,01E-11	2,06E-08
cg19851647	chr4	110267677	-							4:110487054-110487191	0,88422695	0,9124532	-0,02822625	1,12E-13	3,08E-10
cg22122542	chr4	113486179	+			C4orf21	Body			4:113705488-113705783	0,700345189	0,724967504	-0,024622315	2,27E-06	0,001361604
cg08292519	chr4	117374476	+							4:117593856-117593991	0,692084397	0,717316404	-0,025232007	1,69E-07	0,000150417
cg17718401	chr4	119199352	-			SNORA24;SNHG8	TSS1500;TSS1500	N_Shore	chr4:119199620-119200193		0,499185177	0,43831141	0,060873768	0,000249611	0,049902664
cg18760594	chr4	119557464	+	rs4001249							0,690638793	0,633683991	0,056954802	3,01E-19	1,36E-15
cg06844930	chr4	125633631	+			ANKRD50;ANKRD50;ANKRD50;ANKRD50	5'UTR;1stExon;5'UTR;1stExon	Island	chr4:125633390-125634275	4:125852705-125853859	0,088642791	0,074045271	0,01459752	5,22E-07	0,000395484
cg05106770	chr4	128545193	-					S_Shore	chr4:128544031-128544903		0,40477689	0,352232388	0,052544503	6,86E-05	0,019963338
cg12204423	chr4	129732568	-			PHF17;PHF17	5'UTR;5'UTR	Island	chr4:129732322-129733985	4:129951456-129953408	0,034624199	0,055294043	-0,020669844	1,28E-14	4,09E-11
cg21199072	chr4	137316362	-							4:137535812-137536269	0,556105719	0,574848864	-0,018743145	4,56E-05	0,014818652
cg08034535	chr4	140375469	+			RAB33B	1stExon	Island	chr4:140374442-140375692	4:140593811-140595160	0,070709444	0,038485341	0,032224103	1,37E-23	9,39E-20
cg04874673	chr4	140619305	+			MGST2	Body	N_Shore	chr4:140619547-140619780		0,642113399	0,683628455	-0,041515056	4,20E-12	9,35E-09
cg04407400	chr4	145731095	+							4:145950398-145950567	0,855537827	0,873933555	-0,018395728	3,97E-05	0,013303294
cg22203862	chr4	148279079	+	rs62342481	rs6836959					4:148498022-148498878	0,899047165	0,921138501	-0,022091336	5,46E-12	1,19E-08
cg26236274	chr4	153897117	+			FHDC1	Body	Island	chr4:153897051-153897360	4:154116530-154117292	0,9048224	0,915605288	-0,010782888	5,82E-05	0,017780103
cg15410675	chr4	154144800	+			TRIM2;TRIM2	Body;5'UTR	S_Shore	chr4:154143932-154144463		0,465623262	0,403242137	0,062381125	0,000143491	0,034005117
cg00778930	chr4	155410477	+			DCHS2;DCHS2	1stExon;1stExon	N_Shore	chr4:155410623-155413393		0,928871081	0,909983936	0,018887145	3,99E-06	0,002143541
cg22744079	chr4	155410860	+	rs35172627		DCHS2;DCHS2	1stExon;1stExon	Island	chr4:155410623-155413393	4:155630116-155632184	0,617399533	0,510690539	0,106708993	3,44E-07	0,000276918
cg00760935	chr4	155411351	+			DCHS2;DCHS2	1stExon;1stExon	Island	chr4:155410623-155413393	4:155630116-155632184	0,193632958	0,155261105	0,038371853	3,27E-05	0,01144677
cg08271909	chr4	155661691	-					Island	chr4:155661678-155661984		0,393753279	0,338722368	0,05503091	2,54E-05	0,009455831
cg00135497	chr4	155661849	-					Island	chr4:155661678-155661984	4:155881196-155881470	0,112159704	0,088142278	0,024017426	7,34E-05	0,020963744
cg01576350	chr4	169957178	-							4:170193633-170194078	0,917943871	0,904456921	0,01348695	1,33E-06	0,000872279
cg03687177	chr4	170533631	+			NEK1	TSS200	Island	chr4:170533398-170533948	4:170769956-170770523	0,02935054	0,033537167	-0,004186627	5,47E-05	0,017004821
cg12360753	chr4	170802626	+	rs77991538							0,746208816	0,78393713	-0,037728313	9,96E-06	0,004522744
cg08247450	chr4	171011099	-			AADAT;AADAT;AADAT	5'UTR;1stExon;5'UTR	Island	chr4:171010943-171011503	4:171247212-171248194	0,02987243	0,041378386	-0,011505956	6,22E-09	8,08E-06
cg22153181	chr4	172734431	+			GALNTL6	TSS200	Island	chr4:172733734-172735118	4:172970322-172971904	0,087807322	0,104880306	-0,017072984	7,11E-07	0,000515508
cg10960198	chr4	178417736	+							4:178654730-178654941	0,64603969	0,61904725	0,02699244	5,77E-05	0,017696873
cg07493858	chr4	183061830	+			MGC45800	Body	N_Shore	chr4:183062278-183062481	4:183298786-183299032	0,054025106	0,036539545	0,017485561	2,01E-05	0,007820337
cg23370946	chr4	183061955	+			MGC45800	Body	N_Shore	chr4:183062278-183062481	4:183298786-183299032	0,234432847	0,194916727	0,03951612	3,88E-08	4,25E-05
cg21160562	chr4	183308763	+			ODZ3	Body			4:183545561-183545999	0,665783076	0,647178161	0,018604915	7,78E-05	0,021786941
cg21940830	chr4	184425975	-			ING2	TSS1500	Island	chr4:184425262-184427628	4:184661987-184664653	0,108013285	0,118063565	-0,010050279	0,00018548	0,040603401
cg08721802	chr4	184642917	+	rs73004720				N_Shore	chr4:184643914-184644414		0,224161226	0,295994453	-0,071833226	6,40E-05	0,01902426
cg14016257	chr4	185926087	+					N_Shore	chr4:185926380-185926651	4:186163022-186163181	0,482389128	0,422747078	0,05964205	9,49E-05	0,025103051
cg20743080	chr4	185926156	-		rs78814039			N_Shore	chr4:185926380-185926651	4:186163022-186163181	0,448483737	0,419272889	0,029210848	6,69E-05	0,019596349
cg00092309	chr4	185934797	+					N_Shelf	chr4:185937242-185937750		0,206803756	0,169230172	0,037573584	5,16E-05	0,016229648
cg05382501	chr4	185936107	-					N_Shore	chr4:185937242-185937750		0,685389775	0,641946675	0,0434431	1,76E-05	0,007049921
cg05379002	chr4	187037318	-							4:187274190-187274532	0,588235796	0,640218849	-0,051983053	0,000135677	0,032698291
cg11271430	chr4	187984718	-					Island	chr4:187984505-187984762	4:188221515-188222057	0,595967863	0,614540709	-0,018572846	0,000100351	0,026135194
cg02350740	chr4	188686726	+							4:188923658-188923758	0,799112806	0,768353816	0,030758989	1,22E-05	0,005283829
cg24090399	chr4	190731709	-	rs2685826				Island	chr4:190731646-190732197	4:190968641-190969181	0,49124328	0,538282826	-0,047039547	0,000250754	0,049996443
cg13622549	chr4	190938438	-					Island	chr4:190938106-190938848	4:191174762-191176268	0,393161196	0,347175494	0,045985701	7,65E-05	0,021492839
cg04236329	chr5	443585	+			EXOC3;C5orf55	5'UTR;TSS1500	Island	chr5:442820-443604	5:495585-496604	0,037613955	0,04060253	-0,002988576	0,000154494	0,035989133
cg04139223	chr5	528962	+					Island	chr5:528383-528982	5:581393-581982	0,160806225	0,192334088	-0,031527863	0,00011948	0,029565652
cg09075844	chr5	1245902	-			SLC6A18	Body	Island	chr5:1245901-1246927	5:1298490-1299686	0,464250286	0,534261419	-0,070011133	3,05E-07	0,000250387
cg02287371	chr5	1246274	+			SLC6A18	3'UTR	Island	chr5:1245901-1246927	5:1298490-1299686	0,19944124	0,272948963	-0,073507724	2,23E-07	0,000193047
cg05867884	chr5	1246291	+			SLC6A18	3'UTR	Island	chr5:1245901-1246927	5:1298490-1299686	0,22430553	0,289055375	-0,064749845	1,66E-06	0,001058064
cg06836380	chr5	1246795	-					Island	chr5:1245901-1246927	5:1299795-1300411	0,40520612	0,448480716	-0,043274596	1,05E-05	0,004697823
cg17166338	chr5	1295969	+			TERT;TERT	TSS1500;TSS1500	Island	chr5:1289275-1295970	5:1346100-1349312	0,803689263	0,751261587	0,052427676	5,64E-05	0,017424078
cg07179267	chr5	6435072	+	rs16877311						5:6487966-6488073	0,715347652	0,745214609	-0,029866958	8,36E-05	0,022940039
cg24718827	chr5	10563092	+			ANKRD33B	TSS1500	Island	chr5:10562816-10565680	5:10615817-10618609	0,259748676	0,232917677	0,026830999	0,000239384	0,048535619
cg18071162	chr5	25909453	-					Island	chr5:25909342-25909651	5:25945103-25945363	0,636931326	0,695693681	-0,058762355	8,50E-09	1,08E-05
cg15633893	chr5	25909518	+	rs35855354				Island	chr5:25909342-25909651	5:25945103-25945363	0,619932572	0,540123255	0,079809317	6,41E-15	2,08E-11
cg10449561	chr5	25909633	+					Island	chr5:25909342-25909651		0,823860568	0,869492773	-0,045632205	7,47E-13	1,84E-09
cg12681771	chr5	25910913	-					S_Shore	chr5:25909342-25909651		0,857833001	0,878458053	-0,020625052	4,28E-09	5,87E-06
cg04972766	chr5	25911207	+					S_Shore	chr5:25909342-25909651		0,608944193	0,710223096	-0,101278903	1,56E-22	9,79E-19
cg25079100	chr5	26669370	+					N_Shore	chr5:26669548-26669904	5:26705028-26705128	0,872101334	0,884798704	-0,012697369	1,24E-05	0,005373272
cg11866851	chr5	31532348	-			RNASEN;C5orf22;RNASEN	TSS200;TSS200;TSS200	Island	chr5:31532110-31532537	5:31567546-31568560	0,050990532	0,039341821	0,01164871	3,71E-11	6,80E-08
cg11331556	chr5	32312356	-			MTMR12	Body	Island	chr5:32312338-32313469	5:32348042-32349193	0,134803118	0,106251939	0,028551179	1,22E-07	0,000114724
cg10546176	chr5	34929404	+			DNAJC21;DNAJC21	TSS1500;TSS1500	Island	chr5:34929401-34930441	5:34965159-34966198	0,137852061	0,107490705	0,030361355	3,48E-06	0,001921516
cg11598897	chr5	37209268	+			C5orf42	Body	Island	chr5:37209072-37209461	5:37244854-37245218	0,388542171	0,441785624	-0,053243453	2,03E-16	7,42E-13
cg23023870	chr5	37209332	-			C5orf42	Body	Island	chr5:37209072-37209461	5:37244854-37245218	0,337300494	0,383477089	-0,046176595	9,33E-12	1,92E-08
cg08590939	chr5	41869963	-			OXCT1	Body	Island	chr5:41869663-41870876	5:41905161-41906736	0,138470646	0,097128578	0,041342069	6,99E-06	0,003396721
cg03124514	chr5	42943857	-					N_Shore	chr5:42944266-42944582		0,869185942	0,825142558	0,044043385	2,26E-06	0,001353191
cg27649348	chr5	42944030	+	rs11951144				N_Shore	chr5:42944266-42944582	5:42979785-42980339	0,232779127	0,187195196	0,045583932	5,77E-05	0,017696873
cg05150023	chr5	42944267	-					Island	chr5:42944266-42944582	5:42979785-42980339	0,148821993	0,111161759	0,037660234	2,20E-05	0,008409709
cg01025774	chr5	42944457	+	rs6860784				Island	chr5:42944266-42944582	5:42979785-42980339	0,301137965	0,240851277	0,060286689	6,65E-05	0,019530952
cg02282631	chr5	42953543	+	rs35167824				S_Shore	chr5:42951076-42952410	5:42989300-42989395	0,440237735	0,306589063	0,133648673	3,63E-05	0,012440718
cg26353287	chr5	42954090	+	rs10037686				S_Shore	chr5:42951076-42952410		0,843607997	0,762065566	0,081542431	9,84E-06	0,004475563
cg24574863	chr5	42954752	-					S_Shelf	chr5:42951076-42952410		0,919731859	0,875501996	0,044229864	6,68E-05	0,019576623
cg07355069	chr5	43289541	-			HMGCS1;HMGCS1	3'UTR;3'UTR				0,895329367	0,906740795	-0,011411428	3,24E-07	0,000264046
cg19550439	chr5	64470134	-			ADAMTS6	Body			5:64505833-64506077	0,592722934	0,563248266	0,029474667	5,95E-06	0,003006316
cg09728102	chr5	66124492	+			MAST4;MAST4;MAST4	TSS200;Body;Body				0,054730842	0,068472475	-0,013741633	2,38E-05	0,00896522
cg05192452	chr5	71852759	-							5:71888218-71888735	0,08065152	0,0576696	0,02298192	0,000181362	0,039946281
cg14661148	chr5	71852862	+							5:71888218-71888735	0,081395319	0,048687513	0,032707806	8,77E-06	0,004072568
cg25125298	chr5	71853215	+							5:71888860-71888972	0,384093006	0,304800617	0,079292389	2,20E-06	0,001329549
cg06794581	chr5	72577357	-								0,450221016	0,399513547	0,050707469	0,000145356	0,034307267
cg08663953	chr5	72804550	-							5:72840225-72840388	0,607046995	0,568259947	0,038787048	2,45E-09	3,55E-06
cg12614687	chr5	76926752	+			OTP	Body	Island	chr5:76925445-76926875	5:76961022-76962671	0,046532398	0,037778293	0,008754105	6,14E-06	0,00307291
cg15941164	chr5	77072171	-			TBCA;TBCA	5'UTR;1stExon	Island	chr5:77071645-77072303	5:77107402-77108169	0,021931941	0,018896995	0,003034946	2,41E-07	0,000207115
cg19590578	chr5	77266117	+					N_Shelf	chr5:77268350-77268787		0,641535879	0,5074312	0,134104679	9,05E-08	8,94E-05
cg02359712	chr5	77280597	+								0,427364394	0,375208341	0,052156053	9,21E-05	0,024544908
cg20714328	chr5	79331850	+	rs17882731		THBS4	Body	S_Shore	chr5:79330928-79331488		0,776454198	0,727502138	0,04895206	1,51E-05	0,006260742
cg07183876	chr5	80257268	+	rs76859457		RASGRF2	Body	S_Shore	chr5:80255904-80257006	5:80293015-80293093	0,256599615	0,218226302	0,038373314	0,000138978	0,03322351
cg17330048	chr5	80257322	+			RASGRF2	Body	S_Shore	chr5:80255904-80257006	5:80293015-80293093	0,500799584	0,421646313	0,07915327	6,73E-07	0,000492014
cg07236039	chr5	87898894	-			LOC645323	Body	S_Shore	chr5:87898488-87898736	5:87934245-87934651	0,702018282	0,733586783	-0,031568501	3,97E-10	6,52E-07
cg02730299	chr5	95047004	-	rs11135431						5:95072439-95072824	0,897699044	0,869467287	0,028231758	4,08E-06	0,002188189
cg10846922	chr5	104435608	+			RAB9P1	Body				0,911838472	0,871024424	0,040814048	2,48E-14	7,64E-11
cg07130490	chr5	107009557	-		rs74419840			S_Shore	chr5:107005130-107008191	5:107037356-107037457	0,031315672	0,034188327	-0,002872656	0,000172739	0,038614644
cg25936138	chr5	114193732	-							5:114221631-114221760	0,154548259	0,177992399	-0,02344414	7,64E-05	0,021484198
cg08530838	chr5	114193858	+							5:114221631-114221760	0,050620581	0,066277107	-0,015656526	4,73E-05	0,015236707
cg07469926	chr5	114514717	-			TRIM36;TRIM36;TRIM36	Body;Body;Body	Island	chr5:114514716-114516220		0,625714312	0,547924135	0,077790177	1,41E-08	1,71E-05
cg04974775	chr5	114516854	-			TRIM36;TRIM36;TRIM36	TSS1500;TSS1500;TSS1500	S_Shore	chr5:114514716-114516220		0,820886197	0,762705153	0,058181044	1,18E-13	3,22E-10
cg06682875	chr5	115150172	-			CDO1	Body	N_Shore	chr5:115151348-115152713		0,752616699	0,67809678	0,074519919	5,39E-05	0,016812413
cg17552333	chr5	124821012	+	rs77215937							0,154429186	0,193103984	-0,038674798	0,000137055	0,032899106
cg01883408	chr5	132083691	+			CCNI2	Body	Island	chr5:132082873-132083911	5:132110589-132111953	0,187872867	0,154935674	0,032937194	1,87E-05	0,007346093
cg12180613	chr5	132158560	-			SHROOM1	Body	Island	chr5:132158542-132159203	5:132186447-132186966	0,435029474	0,398544124	0,03648535	0,000127973	0,03113706
cg21811204	chr5	132158625	-			SHROOM1	Body	Island	chr5:132158542-132159203	5:132186447-132186966	0,166070762	0,11646129	0,049609471	2,83E-07	0,00023569
cg24789467	chr5	132159003	+	rs35136803		SHROOM1	Body	Island	chr5:132158542-132159203	5:132186447-132186966	0,14689732	0,109763252	0,037134068	1,98E-06	0,00121146
cg16609957	chr5	132161867	-			SHROOM1;SHROOM1	5'UTR;1stExon	S_Shore	chr5:132160904-132161809		0,186899462	0,161480913	0,025418549	8,23E-06	0,003871504
cg19793809	chr5	132166663	-					Island	chr5:132165472-132166679	5:132193352-132194578	0,412363937	0,379613554	0,032750383	1,96E-06	0,00120644
cg16419906	chr5	132167176	-					S_Shore	chr5:132165472-132166679		0,729280308	0,696004443	0,033275866	0,000157229	0,036226944
cg09510752	chr5	134526173	+					N_Shore	chr5:134526927-134527419	5:134554072-134554208	0,795164968	0,745883154	0,049281813	9,42E-07	0,000654676
cg11291003	chr5	134526241	+					N_Shore	chr5:134526927-134527419	5:134554072-134554208	0,900863646	0,869552193	0,031311453	2,47E-06	0,001451786
cg12363903	chr5	134526269	+					N_Shore	chr5:134526927-134527419	5:134554072-134554208	0,875638322	0,83600188	0,039636442	0,00020661	0,043745904
cg01952185	chr5	134813213	-							5:134841112-134841272	0,642587868	0,555827527	0,086760341	1,47E-07	0,000134586
cg11429111	chr5	134813329	+							5:134841112-134841272	0,733258958	0,668697922	0,064561036	6,50E-05	0,019213546
cg21583694	chr5	135365401	+			TGFBI	Body	S_Shore	chr5:135364507-135365036		0,885148871	0,900333157	-0,015184286	9,21E-05	0,024544908
cg14774305	chr5	137430567	-								0,202336443	0,222383796	-0,020047352	0,000111503	0,028130592
cg22657492	chr5	137593488	-			GFRA3	Body	Island	chr5:137593335-137593584	5:137621254-137621466	0,914759096	0,874121982	0,040637115	3,93E-05	0,013200207
cg02556954	chr5	137848577	-			ETF1	Body				0,516463238	0,63468817	-0,118224932	3,04E-34	5,44E-30
cg15114045	chr5	138906052	+							5:138886218-138886255	0,874997932	0,824314346	0,050683585	5,40E-14	1,58E-10
cg21211253	chr5	139168323	+					S_Shore	chr5:139167176-139168030		0,759756817	0,726795002	0,032961815	0,000135311	0,032632182
cg17656608	chr5	139486020	-					N_Shore	chr5:139486931-139487672		0,815720551	0,781577521	0,034143029	3,91E-05	0,013175601
cg13323902	chr5	140090859	+			VTRNA1-1	TSS200			5:140071030-140071169	0,220308024	0,15002259	0,070285434	7,63E-09	9,70E-06
cg15006772	chr5	140170816	+			PCDHA1;PCDHA1	Body;Body	N_Shelf	chr5:140174573-140174888		0,341825163	0,288563002	0,053262161	0,000155205	0,036020368
cg17860381	chr5	142783569	-			NR3C1;NR3C1;NR3C1;NR3C1;NR3C1;NR3C1;NR3C1	5'UTR;TSS1500;5'UTR;5'UTR;5'UTR;TSS1500;TSS1500	Island	chr5:142782071-142785071	5:142763180-142764395	0,027519533	0,023073006	0,004446527	3,90E-06	0,002105973
cg01904727	chr5	145484705	+	rs35652702		PLAC8L1	TSS1500				0,782533917	0,73714146	0,045392457	1,64E-07	0,000147103
cg23948204	chr5	145758586	-					Island	chr5:145758569-145758882		0,467990665	0,436287243	0,031703423	4,41E-07	0,000344976
cg08352755	chr5	145758879	+					Island	chr5:145758569-145758882	5:145738868-145739073	0,315894904	0,276774166	0,039120738	3,82E-06	0,002069794
cg26607337	chr5	145758881	+					Island	chr5:145758569-145758882		0,34730526	0,308802021	0,038503239	9,47E-06	0,004351978
cg17378342	chr5	149546331	-			CDX1	TSS200	Island	chr5:149546027-149546988	5:149526196-149527384	0,730524165	0,652983214	0,077540951	9,66E-05	0,025351918
cg17512474	chr5	149546335	-			CDX1	TSS200	Island	chr5:149546027-149546988	5:149526196-149527384	0,645172493	0,574639326	0,070533167	5,54E-05	0,017200015
cg18424208	chr5	149546337	-			CDX1	TSS200	Island	chr5:149546027-149546988	5:149526196-149527384	0,630338284	0,535479728	0,094858556	5,27E-05	0,016539742
cg11117637	chr5	149546366	-			CDX1;CDX1	1stExon;5'UTR	Island	chr5:149546027-149546988	5:149526196-149527384	0,666217301	0,57558276	0,09063454	1,47E-05	0,006146115
cg15452204	chr5	149546471	-			CDX1	1stExon	Island	chr5:149546027-149546988	5:149526196-149527384	0,653399528	0,586803701	0,066595828	2,37E-05	0,008942777
cg23266594	chr5	149546691	+			CDX1	1stExon	Island	chr5:149546027-149546988	5:149526196-149527384	0,148563901	0,111167078	0,037396823	2,42E-05	0,009088977
cg11503274	chr5	149546934	+	rs77765544		CDX1	Body	Island	chr5:149546027-149546988	5:149526196-149527384	0,160614849	0,106051167	0,054563682	1,09E-07	0,000104378
cg00919055	chr5	149546946	+	rs77765544		CDX1	Body	Island	chr5:149546027-149546988	5:149526196-149527384	0,402027194	0,337239704	0,06478749	1,86E-06	0,001160987
cg13897374	chr5	150004783	+	rs71580917		SYNPO;SYNPO	Body;Body	Island	chr5:150004670-150004984	5:149984338-149985132	0,490120617	0,45475141	0,035369207	4,18E-05	0,01388983
cg12921411	chr5	150004918	-			SYNPO;SYNPO	Body;Body	Island	chr5:150004670-150004984	5:149984338-149985132	0,487065462	0,444639405	0,042426057	5,66E-05	0,017464558
cg23950473	chr5	154393265	+			KIF4B;KIF4B	1stExon;5'UTR			5:154373442-154373721	0,373686364	0,23704599	0,136640373	1,24E-38	2,62E-34
cg16935370	chr5	154393281	+			KIF4B;KIF4B	1stExon;5'UTR			5:154373442-154373721	0,276760687	0,310314378	-0,033553691	2,77E-10	4,68E-07
cg17226602	chr5	154393494	-			KIF4B	1stExon			5:154373442-154373721	0,410929335	0,278183131	0,132746204	4,66E-25	3,61E-21
cg12606933	chr5	157078573	+			SOX30;SOX30	1stExon;1stExon	Island	chr5:157078327-157079564	5:157010828-157012125	0,591197631	0,545274541	0,04592309	0,000177524	0,039380952
cg17009297	chr5	158526642	+			EBF1;EBF1	1stExon;5'UTR	N_Shore	chr5:158527374-158527983		0,148950635	0,169171153	-0,020220519	0,000213354	0,044786329
cg25433552	chr5	159560548	-							5:159492976-159493406	0,620176681	0,562001602	0,058175079	4,53E-06	0,002376307
cg06687640	chr5	159560692	-							5:159492976-159493406	0,187354037	0,144286133	0,043067905	4,33E-05	0,014198508
cg13945880	chr5	171008055	+								0,878656451	0,879971937	-0,001315486	2,36E-05	0,008888597
cg11334870	chr5	171541827	+		rs7718360	STK10	Body			5:171474432-171474541	0,077652348	0,09808138	-0,020429031	2,03E-05	0,007865353
cg19782271	chr5	171616253	+			STK10	TSS1500	S_Shore	chr5:171614430-171615939	5:171548858-171549194	0,500819534	0,421922071	0,078897463	3,63E-05	0,012440718
cg19873297	chr5	171616388	+	rs17700489		STK10	TSS1500	S_Shore	chr5:171614430-171615939	5:171548858-171549194	0,831035456	0,771692611	0,059342845	3,91E-05	0,013159789
cg26006084	chr5	171616571	+		rs34637270	STK10	TSS1500	S_Shore	chr5:171614430-171615939	5:171548858-171549194	0,878946694	0,816548499	0,062398195	1,45E-06	0,000940414
cg16675054	chr5	171616574	+			STK10	TSS1500	S_Shore	chr5:171614430-171615939	5:171548858-171549194	0,928344611	0,88143348	0,046911131	4,77E-07	0,000367823
cg19728382	chr5	172757276	-			STC2	TSS1500	S_Shore	chr5:172754056-172757098		0,303079345	0,277108027	0,025971318	0,000113926	0,028602238
cg14459046	chr5	173728459	+								0,353735544	0,308772239	0,044963305	2,79E-06	0,00160158
cg18779601	chr5	175792176	-			ARL10	TSS1500	N_Shore	chr5:175792355-175793505	5:175724596-175726399	0,034834884	0,040957731	-0,006122847	0,000199085	0,042643399
cg19731612	chr5	176559334	-			NSD1;NSD1	TSS1500;TSS1500	Island	chr5:176558852-176561652	5:176491473-176494316	0,461617292	0,406091633	0,055525659	8,00E-07	0,000570059
cg17493885	chr5	176559558	-			NSD1;NSD1	TSS1500;TSS1500	Island	chr5:176558852-176561652	5:176491473-176494316	0,165767828	0,083651314	0,082116514	2,97E-08	3,31E-05
cg18121224	chr5	176559563	-			NSD1;NSD1	TSS1500;TSS1500	Island	chr5:176558852-176561652	5:176491473-176494316	0,270736066	0,158284014	0,112452052	2,23E-09	3,27E-06
cg15123573	chr5	176827082	-					Island	chr5:176827081-176827754		0,379622928	0,344686719	0,034936209	0,000214635	0,044974024
cg16463100	chr5	176827833	+			PFN3	TSS200	N_Shore	chr5:176829339-176829756		0,712484374	0,692295743	0,020188631	0,000185842	0,040625154
cg16457797	chr5	176829109	-			PFN3	TSS1500	N_Shore	chr5:176829339-176829756		0,862010582	0,832145992	0,029864589	0,000206909	0,043789426
cg18861753	chr5	178014801	+			COL23A1	Body	N_Shore	chr5:178016558-178017670		0,603067548	0,527627739	0,07543981	3,19E-05	0,011250447
cg15358846	chr5	178478137	-							5:178410624-178410929	0,666725156	0,735485394	-0,068760238	1,49E-10	2,58E-07
cg20966187	chr5	178478720	+	rs72494559	rs73806847					5:178411279-178411377	0,75828964	0,803449772	-0,045160132	9,22E-05	0,024550687
cg09068286	chr5	179779115	-			GFPT2	Body	Island	chr5:179779114-179781279		0,39568374	0,355563615	0,040120125	4,75E-05	0,015261323
cg26523565	chr5	179779237	+			GFPT2	Body	Island	chr5:179779114-179781279	5:179711729-179711883	0,065762964	0,055020444	0,01074252	0,000244224	0,049200749
cg00082140	chr5	179816766	+					Island	chr5:179816662-179817005	5:179749284-179749611	0,353705717	0,315766541	0,037939176	3,02E-05	0,010783656
cg01882933	chr5	180467044	-			BTNL9	TSS200				0,284432841	0,249523369	0,034909472	1,60E-05	0,006545443
cg26488405	chr5	180541318	-					N_Shore	chr5:180541651-180541898	5:180473896-180474601	0,529275858	0,492492581	0,036783278	0,000186671	0,040768002
cg26600753	chr5	180622446	+			TRIM7;TRIM7;TRIM7;TRIM7;TRIM7	Body;Body;Body;Body;Body	Island	chr5:180622178-180622658	5:180554820-180555264	0,644160125	0,576880117	0,067280009	0,000100165	0,026106108
cg19566586	chr5	180622643	+			TRIM7;TRIM7;TRIM7;TRIM7;TRIM7	Body;Body;Body;Body;Body	Island	chr5:180622178-180622658	5:180554820-180555264	0,589277061	0,530772283	0,058504778	6,35E-05	0,018989987
cg19261864	chr6	3027796	-							6:2972791-2973185	0,753102906	0,781837289	-0,028734383	2,49E-08	2,84E-05
cg09391066	chr6	3163814	+					S_Shore	chr6:3162832-3163523		0,201223476	0,163410462	0,037813014	0,000234144	0,047812234
cg09561029	chr6	3273364	+			SLC22A23;SLC22A23	Body;Body			6:3218126-3218492	0,877540785	0,89344058	-0,015899795	0,000174127	0,038776588
cg11744524	chr6	4078970	-			C6orf146;C6orf201	5'UTR;TSS1500	N_Shore	chr6:4079052-4079443	6:4023770-4024913	0,695813488	0,650697194	0,045116295	0,000141317	0,033587195
cg01401534	chr6	4079342	-		rs7756630	C6orf201;C6orf146;C6orf146	TSS200;5'UTR;1stExon	Island	chr6:4079052-4079443	6:4023770-4024913	0,416730107	0,357823757	0,058906349	1,13E-05	0,004994239
cg08354681	chr6	4773278	+	rs6927577		CDYL	Body	N_Shore	chr6:4775131-4777550		0,631965265	0,702880617	-0,070915352	1,31E-09	1,99E-06
cg11574745	chr6	5087031	+	rs397654		PPP1R3G;PPP1R3G	3'UTR;1stExon	Island	chr6:5084516-5087032	6:5029492-5032137	0,613165127	0,512302661	0,100862466	1,55E-08	1,84E-05
cg24920126	chr6	5087266	+			PPP1R3G;PPP1R3G	3'UTR;1stExon	S_Shore	chr6:5084516-5087032	6:5032232-5032327	0,736608023	0,603690992	0,132917031	7,60E-09	9,69E-06
cg13207534	chr6	5087447	-			PPP1R3G;PPP1R3G	3'UTR;1stExon	S_Shore	chr6:5084516-5087032	6:5032446-5032752	0,862946601	0,822930746	0,040015855	8,30E-07	0,000584975
cg11092486	chr6	5087604	+					S_Shore	chr6:5084516-5087032	6:5032446-5032752	0,57098741	0,403264732	0,167722678	7,69E-12	1,63E-08
cg10563109	chr6	5087749	+					S_Shore	chr6:5084516-5087032	6:5032446-5032752	0,544215499	0,448597563	0,095617937	2,99E-08	3,31E-05
cg26383454	chr6	11104957	+	rs72825120		HERV-FRD;LOC221710	Body;Body				0,519373315	0,556067537	-0,036694222	2,70E-08	3,06E-05
cg04876424	chr6	17280551	+			RBM24	TSS1500	N_Shore	chr6:17280739-17282334		0,472549263	0,419188276	0,053360987	8,63E-09	1,08E-05
cg05886811	chr6	17280740	-			RBM24	TSS1500	Island	chr6:17280739-17282334	6:17388719-17390413	0,172249473	0,141695464	0,030554009	1,85E-05	0,007309732
cg14466942	chr6	17282700	+			RBM24;RBM24;RBM24	TSS1500;5'UTR;Body	S_Shore	chr6:17280739-17282334	6:17390512-17390727	0,512359155	0,466019475	0,04633968	1,04E-05	0,00469505
cg02066331	chr6	17282778	-			RBM24;RBM24;RBM24	TSS200;5'UTR;Body	S_Shore	chr6:17280739-17282334		0,523578355	0,465685569	0,057892786	1,01E-05	0,004592437
cg23334804	chr6	18228809	-			DEK;DEK	Body;Body			6:18336724-18336993	0,496633478	0,554057025	-0,057423547	3,90E-12	8,72E-09
cg16387436	chr6	24251735	-			DCDC2	Body				0,755365385	0,794290421	-0,038925036	8,10E-05	0,022446825
cg10043155	chr6	25218855	+							6:25326652-25326886	0,92391306	0,892579203	0,031333857	3,27E-06	0,001835226
cg13834623	chr6	25652407	-			SCGN	TSS200	Island	chr6:25652380-25652709	6:25760360-25760750	0,032235752	0,037560224	-0,005324472	0,000119192	0,029525785
cg18344740	chr6	26322291	-							6:26430144-26430609	0,403463653	0,378638248	0,024825405	3,80E-06	0,00206009
cg19321118	chr6	26322387	-							6:26430144-26430609	0,55113828	0,58151935	-0,03038107	2,87E-07	0,000238481
cg20250722	chr6	26522136	-			HCG11	Body	Island	chr6:26521947-26522579	6:26629927-26630619	0,088162347	0,073728568	0,014433779	1,14E-05	0,005028556
cg15790214	chr6	26522325	-			HCG11	Body	Island	chr6:26521947-26522579	6:26629927-26630619	0,159186628	0,126402185	0,032784444	0,000171983	0,038587178
cg26533311	chr6	27206911	+							6:27314354-27314891	0,451985819	0,333810915	0,118174904	2,78E-07	0,000233736
cg02055264	chr6	27210913	+							6:27318876-27318933	0,668233916	0,588323186	0,07991073	1,39E-07	0,000128215
cg07107628	chr6	27210934	+							6:27318876-27318933	0,892501554	0,843857967	0,048643588	8,56E-06	0,004003877
cg07081739	chr6	27214794	+	rs5030961		PRSS16	TSS1500	N_Shelf	chr6:27218792-27219813		0,575981872	0,502296122	0,07368575	1,38E-06	0,000901902
cg09332353	chr6	27215376	+			PRSS16	TSS200	N_Shelf	chr6:27218792-27219813		0,599219989	0,560746994	0,038472995	0,00016046	0,036843458
cg07539583	chr6	27215397	+			PRSS16	TSS200	N_Shelf	chr6:27218792-27219813		0,303947263	0,274727656	0,029219608	0,000166899	0,03780828
cg11174640	chr6	27259237	-					S_Shore	chr6:27258958-27259163		0,105144837	0,071158209	0,033986628	3,75E-06	0,00204031
cg09807481	chr6	27510911	+							6:27618882-27618946	0,591825428	0,528166248	0,06365918	3,66E-05	0,012505275
cg04212047	chr6	27511179	+							6:27619007-27619177	0,439118747	0,406590125	0,032528622	0,000176593	0,039211695
cg13348458	chr6	27569671	+								0,225499824	0,307001323	-0,081501499	6,35E-05	0,018993933
cg07355745	chr6	27571093	+								0,721558915	0,777933848	-0,056374934	4,44E-07	0,000345615
cg10507304	chr6	27637520	+							6:27745374-27745578	0,31002472	0,388198945	-0,078174224	2,60E-07	0,000220917
cg27641532	chr6	27648317	-					S_Shore	chr6:27647793-27648005	6:27756296-27756350	0,268844643	0,305278317	-0,036433674	0,000118196	0,029373109
cg25106913	chr6	27648354	+					S_Shore	chr6:27647793-27648005	6:27756296-27756350	0,084749936	0,114057533	-0,029307596	6,36E-07	0,000470047
cg03161803	chr6	27649120	+					S_Shore	chr6:27647793-27648005		0,151935911	0,174085247	-0,022149336	0,000153674	0,035819228
cg23153227	chr6	27725408	-							6:27833107-27833404	0,139716356	0,112341473	0,027374883	0,000129657	0,031447902
cg26234795	chr6	28179256	-					S_Shelf	chr6:28175282-28175605		0,632170237	0,56190753	0,070262707	4,97E-06	0,002574336
cg01712432	chr6	28480974	-			GPX6	Body				0,699072702	0,668136224	0,030936477	1,80E-09	2,67E-06
cg21144120	chr6	28661199	-							6:28769178-28769334	0,276076713	0,214527521	0,061549192	5,66E-07	0,00042334
cg23250574	chr6	28661310	+							6:28769178-28769334	0,107235564	0,08709898	0,020136585	0,000235195	0,04796377
cg01530154	chr6	28661712	-							6:28769514-28770073	0,138218474	0,11416342	0,024055054	0,000156525	0,036118342
cg19206146	chr6	28661759	+							6:28769514-28770073	0,098992678	0,081963089	0,017029589	0,000117285	0,029209115
cg05989533	chr6	28710579	-								0,258619331	0,180729235	0,077890096	7,68E-05	0,021570839
cg25457607	chr6	28714102	+							6:28822023-28822095	0,69656964	0,645968052	0,050601588	0,000151288	0,035401809
cg06877024	chr6	28743586	-							6:28851258-28851824	0,216832586	0,270328909	-0,053496323	1,70E-21	9,52E-18
cg20000459	chr6	28744196	+								0,041563707	0,052250927	-0,01068722	3,38E-11	6,27E-08
cg20747565	chr6	28783371	+					S_Shore	chr6:28781857-28782302		0,289002466	0,21235286	0,076649606	4,18E-09	5,76E-06
cg00903577	chr6	28831109	+					N_Shore	chr6:28831682-28832134		0,644635377	0,720309692	-0,075674315	2,78E-05	0,010122293
cg18305433	chr6	28972963	+			ZNF311;ZNF311	5'UTR;1stExon				0,79726964	0,738229961	0,059039679	5,04E-06	0,002605864
cg24727561	chr6	29524112	-			UBD	Body	S_Shelf	chr6:29521110-29521833		0,829111093	0,800476723	0,02863437	9,06E-05	0,024325128
cg18114946	chr6	29796481	+	rs17875402		HLA-G	Body	Island	chr6:29795553-29796594	6:29903476-29904474	0,375043295	0,350507194	0,024536101	0,000222866	0,046157999
cg21376799	chr6	30094960	-					N_Shore	chr6:30095173-30095610	6:30202926-30203329	0,834851516	0,792261467	0,042590049	1,54E-05	0,00635509
cg05745631	chr6	30095178	-					Island	chr6:30095173-30095610	6:30202926-30203329	0,378515596	0,309171906	0,06934369	0,000106725	0,02728049
cg21334513	chr6	30095248	-					Island	chr6:30095173-30095610	6:30202926-30203329	0,181042945	0,119923625	0,06111932	1,26E-05	0,005425506
cg27282900	chr6	30095258	-					Island	chr6:30095173-30095610	6:30202926-30203329	0,103993529	0,067872442	0,036121087	4,59E-06	0,002404924
cg02049405	chr6	30095265	-					Island	chr6:30095173-30095610	6:30202926-30203329	0,282928626	0,243317985	0,039610641	0,000127839	0,031120696
cg21697794	chr6	30095269	+					Island	chr6:30095173-30095610	6:30202926-30203329	0,305059578	0,263601047	0,041458531	2,84E-05	0,010298179
cg05994850	chr6	30095341	+					Island	chr6:30095173-30095610	6:30202926-30203329	0,360913321	0,307349552	0,053563769	2,39E-05	0,008999464
cg10381888	chr6	30228243	+	rs28729266		HLA-L	Body	Island	chr6:30227320-30228255	6:30335300-30336264	0,577029773	0,502983615	0,074046158	1,56E-05	0,006423103
cg26993102	chr6	30228245	+	rs28729266		HLA-L	Body	Island	chr6:30227320-30228255	6:30335300-30336264	0,595792098	0,534554937	0,06123716	1,74E-06	0,001101529
cg17835678	chr6	30228254	+	rs28729266		HLA-L	Body	Island	chr6:30227320-30228255	6:30335300-30336264	0,557234488	0,502628297	0,054606191	0,000164526	0,037462534
cg09289820	chr6	30421275	-					S_Shore	chr6:30418844-30419630	6:30528709-30529646	0,610931035	0,681877537	-0,070946502	8,04E-05	0,022357891
cg25393388	chr6	30454518	+					N_Shelf	chr6:30457369-30458175		0,81353052	0,839253793	-0,025723274	1,87E-06	0,001164471
cg15622885	chr6	30685406	-			MDC1;MDC1	1stExon;5'UTR	Island	chr6:30684836-30685503	6:30792816-30793520	0,020993811	0,022508085	-0,001514274	0,000203476	0,043319195
cg00774458	chr6	30692051	+	rs11546733	rs3873305	TUBB	Body	S_Shelf	chr6:30687941-30688213	6:30799539-30800046	0,727462971	0,560858555	0,166604416	1,29E-31	1,87E-27
cg23775991	chr6	30709670	-			FLOT1	Body	N_Shore	chr6:30710307-30712440		0,101128576	0,118297488	-0,017168912	1,15E-05	0,005064869
cg21723246	chr6	31163502	+					N_Shore	chr6:31165412-31165923	6:31271225-31271578	0,76904671	0,796058343	-0,027011633	2,03E-05	0,00788699
cg09314434	chr6	31632207	-			BAT4;CSNK2B	Body;TSS1500	N_Shore	chr6:31632815-31634093		0,389866727	0,352541284	0,037325443	0,00010832	0,027541103
cg08409562	chr6	31737885	-			C6orf27	Body				0,67373099	0,698670267	-0,024939277	0,000158314	0,036422592
cg17145983	chr6	31781333	+	rs35804213		HSPA1L	5'UTR	N_Shore	chr6:31782872-31785190		0,683516033	0,543690975	0,139825058	3,59E-17	1,37E-13
cg27396048	chr6	32025416	-		rs35305365	TNXB	Body				0,845590672	0,829718887	0,015871786	8,10E-05	0,022446825
cg19048176	chr6	32120324	+			PPT2;PRRT1;PPT2	TSS1500;TSS1500;TSS1500	N_Shore	chr6:32121829-32122529		0,771154863	0,739745289	0,031409574	0,00011106	0,028049362
cg06108383	chr6	32120899	-			PPT2;PRRT1;PPT2	TSS1500;TSS1500;TSS1500	N_Shore	chr6:32121829-32122529	6:32228737-32228912	0,726595606	0,672558247	0,054037359	3,97E-05	0,013303294
cg02956248	chr6	32120901	-			PPT2;PRRT1;PPT2	TSS1500;TSS1500;TSS1500	N_Shore	chr6:32121829-32122529	6:32228737-32228912	0,564490605	0,471666626	0,092823979	8,30E-05	0,02283503
cg23359665	chr6	32120907	-			PPT2;PRRT1;PPT2	TSS1500;TSS1500;TSS1500	N_Shore	chr6:32121829-32122529	6:32228737-32228912	0,49743092	0,415211489	0,082219431	4,30E-05	0,014144678
cg14130039	chr6	32121225	-			PPT2;PPT2	TSS200;TSS1500	N_Shore	chr6:32121829-32122529	6:32229091-32230507	0,156553347	0,133128603	0,023424743	0,000161444	0,036996344
cg05133205	chr6	32121249	-		rs56224618	PPT2;PPT2	TSS200;TSS1500	N_Shore	chr6:32121829-32122529	6:32229091-32230507	0,249178556	0,204559046	0,04461951	4,69E-05	0,015143921
cg17329164	chr6	32121259	-			PPT2;PPT2	TSS200;TSS1500	N_Shore	chr6:32121829-32122529	6:32229091-32230507	0,174154203	0,143208788	0,030945414	1,41E-05	0,005936973
cg18049167	chr6	32121261	-			PPT2;PPT2	TSS200;TSS1500	N_Shore	chr6:32121829-32122529	6:32229091-32230507	0,133351295	0,10641041	0,026940885	0,000239178	0,048520558
cg12585943	chr6	32121368	+			PPT2;PPT2;PPT2	TSS1500;1stExon;5'UTR	N_Shore	chr6:32121829-32122529	6:32229091-32230507	0,240003594	0,20662066	0,033382934	4,42E-05	0,014427496
cg24919522	chr6	33313260	-							6:33421226-33421461	0,197415405	0,056458876	0,140956528	3,39E-40	8,75E-36
cg21304498	chr6	33313296	+							6:33421226-33421461	0,056145404	0,039452989	0,016692415	8,12E-11	1,43E-07
cg02611970	chr6	33313337	+							6:33421226-33421461	0,155569625	0,114407244	0,041162381	4,87E-12	1,07E-08
cg23890282	chr6	33756082	-			LEMD2;LEMD2	Body;TSS1500	Island	chr6:33756063-33757006	6:33864050-33865056	0,037650575	0,03233671	0,005313865	9,65E-05	0,025351918
cg01090161	chr6	34032747	-		rs62398074	GRM4	Body				0,278104738	0,240429789	0,037674949	0,000107859	0,027494696
cg14590011	chr6	34113887	-					Island	chr6:34111735-34113944	6:34219679-34221887	0,250995982	0,227654212	0,02334177	0,000116189	0,029029396
cg03173713	chr6	34213442	-			HMGA1;HMGA1;HMGA1;HMGA1;HMGA1;HMGA1	3'UTR;3'UTR;3'UTR;3'UTR;3'UTR;3'UTR	N_Shelf	chr6:34216408-34217348		0,740668657	0,781692243	-0,041023586	2,28E-15	7,78E-12
cg20595752	chr6	35458416	-			TEAD3	5'UTR	S_Shelf	chr6:35453776-35454435		0,348624	0,296367809	0,052256191	6,10E-06	0,003058129
cg27216998	chr6	37665870	+	rs11968296		MDGA1	TSS200	Island	chr6:37663761-37667102		0,092262909	0,105276684	-0,013013775	0,000119869	0,02964617
cg20423581	chr6	38394278	-			BTBD9;BTBD9;BTBD9	Body;Body;Body			6:38502240-38502370	0,662138804	0,692136971	-0,029998167	1,26E-08	1,55E-05
cg00091064	chr6	41376604	+					Island	chr6:41376590-41377167	6:41484384-41485108	0,723760784	0,648655916	0,075104868	0,000178559	0,039534982
cg25953930	chr6	41462541	+								0,482826975	0,439391418	0,043435557	9,00E-05	0,024218543
cg21917728	chr6	41471064	+	rs4557519				N_Shore	chr6:41472816-41473291	6:41578968-41579058	0,160337232	0,125379735	0,034957496	6,52E-05	0,019231771
cg06484572	chr6	41605494	+			MDFI	TSS1500	Island	chr6:41604583-41606663	6:41712579-41713817	0,106252503	0,086567963	0,01968454	1,94E-05	0,00757317
cg00049595	chr6	41650636	+					N_Shore	chr6:41650672-41651582		0,554699219	0,481244247	0,073454972	0,000163762	0,037343563
cg15823502	chr6	41650768	+	rs9296366				Island	chr6:41650672-41651582	6:41758659-41758747	0,374630289	0,308562685	0,066067604	3,36E-06	0,001865483
cg04637454	chr6	41651066	-					Island	chr6:41650672-41651582	6:41758831-41759560	0,32393062	0,252682213	0,071248407	1,68E-09	2,51E-06
cg17159550	chr6	41903172	+	rs11552779		CCND3;CCND3;CCND3;CCND3	3'UTR;3'UTR;3'UTR;3'UTR				0,131683828	0,107337301	0,024346527	3,80E-05	0,012901822
cg05612744	chr6	42695153	+					Island	chr6:42694963-42695631	6:42802850-42803653	0,098706737	0,068359975	0,030346762	1,68E-05	0,00679459
cg13142134	chr6	42695332	+					Island	chr6:42694963-42695631	6:42802850-42803653	0,46242012	0,381469224	0,080950896	5,21E-08	5,45E-05
cg09645574	chr6	42879382	-					Island	chr6:42879279-42879623	6:42986800-42987672	0,16491658	0,134692845	0,030223735	2,70E-05	0,009899397
cg01075005	chr6	42879409	+					Island	chr6:42879279-42879623	6:42986800-42987672	0,180811192	0,148297792	0,0325134	1,60E-05	0,006552211
cg16169375	chr6	43197328	+			C6orf108;C6orf108	TSS200;TSS200	Island	chr6:43196811-43197340	6:43304790-43305553	0,034006712	0,024955822	0,00905089	2,14E-08	2,47E-05
cg21710255	chr6	49681742	+			CRISP2;CRISP2;CRISP2;CRISP2;CRISP2	TSS1500;TSS1500;TSS1500;TSS1500;TSS1500				0,7810223	0,727722451	0,053299849	0,000168415	0,037976099
cg01706515	chr6	49681774	-			CRISP2;CRISP2;CRISP2;CRISP2;CRISP2	TSS1500;TSS1500;TSS1500;TSS1500;TSS1500				0,815779372	0,750866464	0,064912908	1,10E-05	0,004862136
cg26076236	chr6	56650375	-			DST;DST;DST;DST	Body;Body;Body;Body			6:56758301-56758572	0,746924148	0,768121836	-0,021197688	2,19E-06	0,00132121
cg16616022	chr6	57086293	+			RAB23;RAB23	5'UTR;TSS200	N_Shore	chr6:57086396-57087311	6:57194235-57194905	0,081203597	0,066262473	0,014941124	7,28E-05	0,020840619
cg23082521	chr6	63873476	+							6:63931355-63932459	0,872838	0,852688813	0,020149187	4,86E-05	0,01551527
cg01302101	chr6	67041119	+							6:67097828-67097985	0,736978975	0,713648647	0,023330329	0,000197568	0,042459703
cg26410148	chr6	68599358	+	rs1514362							0,487395741	0,46185547	0,025540271	1,29E-06	0,00085144
cg15922705	chr6	70991156	+	rs73745359		COL9A1;COL9A1	Body;Body	N_Shore	chr6:70992040-70992912	6:71047877-71048066	0,887038014	0,838156825	0,04888119	0,000250363	0,049982776
cg04487479	chr6	70993328	-			COL9A1;COL9A1	Body;TSS1500	S_Shore	chr6:70992040-70992912		0,437335699	0,372883693	0,064452006	0,000174883	0,038850508
cg06564915	chr6	71318924	-							6:71375645-71375746	0,848780709	0,881371331	-0,032590623	3,29E-11	6,12E-08
cg09513416	chr6	71319075	-								0,692366912	0,775389278	-0,083022366	1,42E-14	4,53E-11
cg01652244	chr6	74063982	+			DPPA5	TSS200	Island	chr6:74063519-74064471	6:74119872-74121192	0,784644846	0,706240652	0,078404194	0,000246065	0,049443186
cg15414745	chr6	74064047	+			DPPA5	TSS200	Island	chr6:74063519-74064471	6:74119872-74121192	0,545601725	0,474190439	0,071411286	2,90E-05	0,010445458
cg09071762	chr6	74064149	+	rs62440583		DPPA5	TSS200	Island	chr6:74063519-74064471	6:74119872-74121192	0,795193625	0,720149677	0,075043949	8,23E-05	0,022670571
cg02931604	chr6	74064298	-			DPPA5	TSS1500	Island	chr6:74063519-74064471	6:74119872-74121192	0,623505928	0,54149006	0,082015868	6,88E-06	0,003359293
cg12045875	chr6	74104594	-			DDX43;DDX43	1stExon;5'UTR	Island	chr6:74104425-74104878	6:74161109-74161556	0,78293447	0,657182458	0,125752012	0,000122614	0,0301487
cg19367436	chr6	75953935	+			COX7A2;COX7A2	TSS1500;TSS1500				0,13325656	0,091824981	0,041431579	9,48E-05	0,025093087
cg26324366	chr6	99283652	+			POU3F2	1stExon	Island	chr6:99279317-99283842	6:99386829-99390830	0,123385454	0,042050299	0,081335154	7,95E-35	1,54E-30
cg23856413	chr6	106429659	-					Island	chr6:106429111-106429772	6:106535966-106536649	0,061626598	0,045640216	0,015986382	0,000171977	0,038587178
cg25362652	chr6	106429769	+					Island	chr6:106429111-106429772	6:106535966-106536649	0,353267889	0,304429644	0,048838245	0,000145333	0,034307267
cg03707974	chr6	108444920	-					S_Shelf	chr6:108437998-108441208		0,263089342	0,221174856	0,041914486	1,06E-05	0,004744161
cg13266496	chr6	110720918	-			DDO;DDO	Body;Body	N_Shore	chr6:110721059-110721630	6:110827422-110828273	0,528180886	0,443957723	0,084223164	3,51E-06	0,001933606
cg19196401	chr6	110721138	-			DDO;DDO	Body;Body	Island	chr6:110721059-110721630	6:110827422-110828273	0,61208043	0,478417704	0,133662727	1,23E-05	0,005341432
cg00083206	chr6	110721305	-			DDO;DDO	Body;Body	Island	chr6:110721059-110721630	6:110827422-110828273	0,653047617	0,524609543	0,128438074	1,44E-05	0,006061664
cg01119278	chr6	110721349	+	rs79135883		DDO;DDO	Body;Body	Island	chr6:110721059-110721630	6:110827422-110828273	0,674108919	0,561861521	0,112247398	6,81E-05	0,019862688
cg19341652	chr6	116600143	-			DSE;TSPYL1	TSS1500;1stExon	N_Shore	chr6:116600494-116601174	6:116706816-116707885	0,710124636	0,761112284	-0,050987648	5,78E-07	0,000430762
cg01302668	chr6	117087238	-			FAM162B	TSS1500	S_Shore	chr6:117085739-117086942		0,565159697	0,519378249	0,045781448	1,25E-05	0,005400629
cg25976242	chr6	118241348	-			SLC35F1	Body	Island	chr6:118241347-118241569	6:118347796-118348224	0,035353137	0,043347002	-0,007993865	2,69E-05	0,009873155
cg25144111	chr6	127796312	-			C6orf174	Body	Island	chr6:127796286-127797356	6:127838005-127839014	0,875721021	0,826342745	0,049378276	0,000153688	0,035819228
cg01916115	chr6	129204339	-			LAMA2;LAMA2;LAMA2;LAMA2	5'UTR;1stExon;1stExon;5'UTR			6:129245998-129246316	0,106849842	0,091561566	0,015288276	6,72E-06	0,003301563
cg11942956	chr6	133562470	+			EYA4;EYA4;EYA4	TSS200;TSS200;TSS200	Island	chr6:133562086-133563586	6:133603342-133605921	0,061431589	0,052343998	0,009087591	1,15E-05	0,005044764
cg05739816	chr6	135989395	+			C6orf217	Body				0,61145258	0,643429836	-0,031977256	0,000250012	0,049934091
cg20336981	chr6	137816475	-			OLIG3	TSS1500	Island	chr6:137816474-137817223	6:137858168-137859031	0,058035695	0,071875802	-0,013840107	6,30E-05	0,018887668
cg21232023	chr6	137820393	+	rs9494790				S_Shore	chr6:137818167-137819372		0,394078583	0,3239247	0,070153883	0,000156649	0,036128965
cg04850961	chr6	138893687	+	rs6922748		NHSL1	TSS200			6:138935307-138935412	0,096747605	0,114637947	-0,017890342	1,59E-06	0,001020014
cg25989075	chr6	138893712	+			NHSL1	TSS200			6:138935307-138935412	0,144775199	0,167805457	-0,023030259	0,000211426	0,044502149
cg09493401	chr6	139094915	-		rs75424888	CCDC28A	1stExon	Island	chr6:139094449-139095009	6:139136143-139136702	0,0330256	0,036119498	-0,003093898	0,000249238	0,049872459
cg09745812	chr6	140320792	-							6:140362398-140362711	0,775551479	0,74226422	0,033287259	6,46E-07	0,000474925
cg06493166	chr6	144386146	+			PLAGL1;PLAGL1	TSS1500;TSS1500	S_Shore	chr6:144384894-144385888		0,182681581	0,15402431	0,028657271	0,000160887	0,036905178
cg12444861	chr6	144386275	+			PLAGL1;PLAGL1	TSS1500;TSS1500	S_Shore	chr6:144384894-144385888	6:144427945-144427974	0,523222356	0,478520706	0,04470165	3,05E-05	0,010847922
cg01595870	chr6	144386416	+			PLAGL1;PLAGL1	TSS1500;TSS1500	S_Shore	chr6:144384894-144385888		0,695810642	0,649260719	0,046549923	5,70E-05	0,017538214
cg09293391	chr6	144386418	+			PLAGL1;PLAGL1	TSS1500;TSS1500	S_Shore	chr6:144384894-144385888		0,629197954	0,58696739	0,042230563	1,49E-05	0,006201309
cg26650701	chr6	147970881	+	rs76570357							0,722138013	0,684191068	0,037946945	1,37E-07	0,000126407
cg03788504	chr6	150331562	+	rs12110801	rs12110486			N_Shelf	chr6:150335525-150336278		0,715583508	0,674532833	0,041050675	1,30E-05	0,005560592
cg12858693	chr6	150346886	+	rs34919774		RAET1L	TSS1500			6:150388185-150388603	0,062341747	0,075594979	-0,013253232	7,15E-05	0,020533152
cg09575280	chr6	150347012	-			RAET1L	TSS1500			6:150388682-150388795	0,024323191	0,05511594	-0,030792749	6,03E-06	0,003032994
cg08119607	chr6	150347053	+	rs76959132		RAET1L	TSS1500			6:150388682-150388795	0,089375864	0,119264127	-0,029888263	1,38E-06	0,000903763
cg25568337	chr6	157098338	+	rs2355819		ARID1B;ARID1B;ARID1B	TSS1500;TSS1500;TSS1500			6:157139710-157140237	0,183611447	0,114435354	0,069176093	2,29E-21	1,25E-17
cg24358785	chr6	160783793	-			SLC22A3	Body	Island	chr6:160783666-160784135	6:160703677-160704125	0,518398165	0,565695782	-0,047297617	0,000162747	0,037148388
cg04534697	chr6	164393434	+					Island	chr6:164393071-164393824		0,820897708	0,883470605	-0,062572897	8,37E-05	0,022940039
cg04387073	chr6	165415258	-							6:165335143-165335569	0,4816515	0,520799605	-0,039148105	1,66E-06	0,001058064
cg09894276	chr6	169977394	-			WDR27	Body	Island	chr6:169977218-169977894	6:169719144-169719826	0,752220686	0,819959909	-0,067739223	1,61E-05	0,00656457
cg24389034	chr6	169977608	-			WDR27	Body	Island	chr6:169977218-169977894	6:169719144-169719826	0,669788223	0,732894818	-0,063106595	1,87E-05	0,007346093
cg02841571	chr6	169977833	+			WDR27	Body	Island	chr6:169977218-169977894	6:169719144-169719826	0,849448549	0,893088441	-0,043639892	1,57E-05	0,006454775
cg24004478	chr7	855632	+			UNC84A;UNC84A	TSS1500;TSS1500	Island	chr7:855308-856747	7:821854-822316	0,024263499	0,03160619	-0,007342691	2,77E-07	0,000233736
cg23451063	chr7	1059876	+			C7orf50;C7orf50;C7orf50	Body;Body;Body	Island	chr7:1059528-1059877		0,870992104	0,850232638	0,020759467	5,96E-05	0,018054688
cg11671310	chr7	1330396	-					S_Shore	chr7:1328525-1329029	7:1296155-1297553	0,134919458	0,174821045	-0,039901587	1,78E-06	0,001122383
cg12673377	chr7	1388271	-							7:1354770-1354883	0,492942383	0,462772956	0,030169427	8,55E-06	0,004002708
cg20167679	chr7	1392573	+							7:1359076-1359275	0,867879455	0,842883108	0,024996347	0,00021429	0,044922112
cg15572235	chr7	5183992	+					Island	chr7:5183878-5184223	7:5150455-5150716	0,416951918	0,4814218	-0,064469882	0,000133244	0,032217104
cg23549902	chr7	5184155	+					Island	chr7:5183878-5184223	7:5150455-5150716	0,411013587	0,492956817	-0,081943231	0,000118817	0,02946427
cg04414307	chr7	5184295	+					S_Shore	chr7:5183878-5184223		0,367977187	0,422254608	-0,054277421	0,000138864	0,033213448
cg14528254	chr7	5862839	+	rs61734878		ZNF815	Body	Island	chr7:5862830-5863066	7:5829266-5829549	0,119352018	0,155386645	-0,036034627	3,36E-06	0,001865483
cg02006082	chr7	7111826	+	rs79575106						7:7078266-7078407	0,808903405	0,784898299	0,024005106	6,63E-05	0,019472365
cg22661775	chr7	8343477	-							7:8309918-8310236	0,654021988	0,601178338	0,05284365	2,83E-06	0,001618564
cg14881054	chr7	10490913	+	rs3199332							0,555771303	0,667776814	-0,112005511	8,94E-14	2,50E-10
cg00174201	chr7	10819370	+					Island	chr7:10819305-10819710	7:10785657-10786439	0,821006423	0,857292806	-0,036286383	7,42E-08	7,53E-05
cg09998597	chr7	10819513	+	rs1544411				Island	chr7:10819305-10819710	7:10785657-10786439	0,600920115	0,7351855	-0,134265385	1,03E-23	7,24E-20
cg26516287	chr7	12629275	+	rs74775589		SCIN;SCIN	Body;5'UTR				0,835066515	0,776345387	0,058721128	2,02E-13	5,37E-10
cg14886300	chr7	12633679	+			SCIN;SCIN	Body;5'UTR			7:12600174-12600481	0,492435726	0,577561425	-0,085125699	1,03E-21	6,05E-18
cg26671120	chr7	15436848	+			TMEM195	Body			7:15403203-15403633	0,776396103	0,806073787	-0,029677683	1,21E-05	0,005262872
cg09118400	chr7	17402192	+							7:17368653-17368808	0,748377569	0,680112873	0,068264696	2,03E-06	0,001236412
cg03344806	chr7	18067282	+	rs1126434		PRPS1L1	1stExon			7:18033807-18034063	0,843161278	0,864703641	-0,021542363	7,89E-08	7,90E-05
cg25042284	chr7	18357830	-								0,888614348	0,896667494	-0,008053147	0,000173333	0,038709706
cg20993868	chr7	22813445	-		rs3857722					7:22779826-22780114	0,732829208	0,764020406	-0,031191198	4,17E-06	0,002230383
cg22804000	chr7	24797691	+	rs6956429		DFNA5;DFNA5;DFNA5	TSS1500;TSS200;TSS200	S_Shore	chr7:24796541-24797487		0,323562731	0,281778264	0,041784467	3,47E-05	0,011971878
cg19706795	chr7	24797839	-			DFNA5;DFNA5;DFNA5	TSS1500;TSS1500;TSS1500	S_Shore	chr7:24796541-24797487	7:24764360-24764410	0,796608807	0,763303248	0,033305559	0,000200704	0,042925609
cg10626515	chr7	25100428	+							7:25066881-25066954	0,857785484	0,874588955	-0,016803471	0,000209221	0,044158035
cg19153883	chr7	26283934	-							7:26250260-26250505	0,5851383	0,636954849	-0,051816549	1,80E-10	3,12E-07
cg10739556	chr7	27192056	-					S_Shore	chr7:27190274-27191115	7:27158048-27158728	0,050354512	0,039101427	0,011253084	4,46E-11	8,10E-08
cg13917964	chr7	30635712	+			GARS	Body	S_Shore	chr7:30634124-30635058	7:30602237-30602364	0,129488634	0,169991041	-0,040502407	9,56E-07	0,00066158
cg03068497	chr7	30635838	-		rs79003776	GARS	Body	S_Shore	chr7:30634124-30635058	7:30602237-30602364	0,558172993	0,609358381	-0,051185388	2,14E-05	0,008192072
cg16875104	chr7	30635889	-			GARS	Body	S_Shore	chr7:30634124-30635058		0,457089061	0,536084432	-0,078995371	1,18E-07	0,000111456
cg26917745	chr7	30939723	-								0,494437839	0,440584714	0,053853125	3,16E-05	0,011155295
cg24434350	chr7	31376255	-					Island	chr7:31375845-31376542	7:31342084-31343127	0,177478873	0,199935296	-0,022456423	0,000172393	0,03859486
cg05383910	chr7	37431792	+			ELMO1	5'UTR				0,115257039	0,137803218	-0,022546179	5,37E-05	0,016769358
cg18001059	chr7	42972080	-			MRPL32;PSMA2	1stExon;TSS1500	Island	chr7:42971634-42972299	7:42937868-42938770	0,025621581	0,021695891	0,00392569	1,44E-08	1,74E-05
cg11194698	chr7	44184840	+			GCK;GCK;GCK	Body;Body;Body	Island	chr7:44184770-44185695	7:44151296-44153080	0,603651045	0,527378023	0,076273022	2,62E-10	4,45E-07
cg09933329	chr7	44186183	+			GCK;GCK;GCK	Body;Body;Body	Island	chr7:44185961-44186184	7:44151296-44153080	0,49652947	0,440566217	0,055963253	2,79E-05	0,010137979
cg27174778	chr7	44186519	+			GCK;GCK;GCK	Body;Body;Body	S_Shore	chr7:44184770-44185695	7:44151296-44153080	0,850415209	0,812578932	0,037836277	1,21E-07	0,000114168
cg12237784	chr7	44187017	+			GCK;GCK;GCK	Body;Body;Body	S_Shore	chr7:44184770-44185695	7:44153506-44153872	0,810421053	0,767770201	0,042650852	1,85E-05	0,007320725
cg23381646	chr7	44187310	-			GCK;GCK;GCK	Body;Body;Body	S_Shore	chr7:44184770-44185695	7:44153506-44153872	0,448547858	0,38338151	0,065166349	5,43E-09	7,20E-06
cg17559894	chr7	47165380	-							7:47131808-47132035	0,433564573	0,466346909	-0,032782336	3,23E-05	0,011350243
cg03731078	chr7	50518350	+	rs76161593		FIGNL1;FIGNL1	TSS1500;TSS1500	Island	chr7:50517627-50518668	7:50485809-50486126	0,142091808	0,115775039	0,026316768	7,63E-05	0,021478313
cg22303909	chr7	50518439	+	rs79051204		FIGNL1;FIGNL1	TSS1500;TSS1500	Island	chr7:50517627-50518668	7:50485809-50486126	0,152657834	0,097900481	0,054757353	1,43E-05	0,006014974
cg23111338	chr7	50518573	+	rs76989315		FIGNL1;FIGNL1	TSS1500;TSS1500	Island	chr7:50517627-50518668	7:50485809-50486126	0,202326817	0,154075347	0,04825147	6,87E-05	0,019975833
cg05072008	chr7	50518647	+			FIGNL1;FIGNL1	TSS1500;TSS1500	Island	chr7:50517627-50518668		0,532592419	0,458439359	0,07415306	4,32E-06	0,002290122
cg08981669	chr7	51456733	-					Island	chr7:51456541-51456834	7:51421524-51424328	0,820973029	0,664854356	0,156118673	2,75E-32	4,13E-28
cg23448850	chr7	54487148	+							7:54454565-54455089	0,437269056	0,390301728	0,046967328	6,47E-17	2,42E-13
cg25866552	chr7	55072298	-					Island	chr7:55072266-55072622	7:55039536-55040116	0,426422114	0,453207419	-0,026785305	0,000248647	0,049811306
cg12343106	chr7	55072407	+	rs13222666				Island	chr7:55072266-55072622	7:55039536-55040116	0,457795015	0,480649605	-0,022854591	0,000235157	0,04796377
cg07313064	chr7	55072617	+					Island	chr7:55072266-55072622	7:55039536-55040116	0,774709724	0,80015144	-0,025441716	8,51E-05	0,023265035
cg00050402	chr7	55073022	+		rs28531921			Island	chr7:55072962-55073433	7:55040384-55040927	0,475741336	0,526107602	-0,050366266	5,33E-05	0,016676192
cg07917528	chr7	55412268	-					Island	chr7:55411965-55412772	7:55377540-55380490	0,897918608	0,864441368	0,033477239	3,35E-05	0,011653476
cg15249221	chr7	55516436	-					N_Shore	chr7:55516871-55517249	7:55483908-55484029	0,564160113	0,621178046	-0,057017932	1,88E-06	0,001168385
cg03357999	chr7	55516724	-					N_Shore	chr7:55516871-55517249	7:55484207-55484246	0,322573832	0,403584614	-0,081010782	5,32E-08	5,54E-05
cg25966908	chr7	55516751	-					N_Shore	chr7:55516871-55517249	7:55484207-55484246	0,412228075	0,478083001	-0,065854926	1,04E-07	0,000100579
cg03014829	chr7	55516872	-					Island	chr7:55516871-55517249	7:55484366-55484743	0,609358504	0,665308782	-0,055950278	1,25E-06	0,000832635
cg24399349	chr7	55517045	+					Island	chr7:55516871-55517249	7:55484366-55484743	0,278686821	0,301552991	-0,022866169	0,000243867	0,049150148
cg16703135	chr7	55517132	+	rs12668237				Island	chr7:55516871-55517249	7:55484366-55484743	0,366093432	0,394929568	-0,028836136	0,00020586	0,04364679
cg24888170	chr7	55808739	-					Island	chr7:55808712-55809001	7:55776207-55780119	0,744316209	0,698712854	0,045603355	4,71E-09	6,35E-06
cg05610198	chr7	55808934	-					Island	chr7:55808712-55809001	7:55776207-55780119	0,706389694	0,668207187	0,038182507	2,75E-10	4,66E-07
cg10749792	chr7	56119218	+			PSPH;PSPH;CCT6A;CCT6A	5'UTR;1stExon;TSS200;TSS200	Island	chr7:56119045-56119963	7:56086424-56087457	0,02026715	0,016367391	0,003899759	1,07E-07	0,000103009
cg09636202	chr7	56243297	+					Island	chr7:56242406-56243298	7:56209901-56210987	0,088332845	0,115479495	-0,02714665	0,000105344	0,027046504
cg23088403	chr7	56434239	-					N_Shelf	chr7:56436287-56436559		0,895477368	0,854195335	0,041282033	1,47E-14	4,64E-11
cg18976797	chr7	56434617	-					N_Shore	chr7:56436287-56436559	7:56401890-56403321	0,837914383	0,797244267	0,040670116	6,10E-09	7,94E-06
cg03829739	chr7	56515510	+			LOC650226	Body	N_Shore	chr7:56515585-56515864		0,315635941	0,401588308	-0,085952367	2,45E-05	0,009173588
cg05655885	chr7	56515601	+	rs13242231		LOC650226	Body	Island	chr7:56515585-56515864	7:56483090-56483579	0,255285563	0,309512406	-0,054226842	4,17E-05	0,013886224
cg03122674	chr7	56515752	-			LOC650226	Body	Island	chr7:56515585-56515864	7:56483090-56483579	0,419647194	0,490859858	-0,071212665	1,26E-05	0,005420165
cg07286216	chr7	56515846	+			LOC650226	Body	Island	chr7:56515585-56515864	7:56483090-56483579	0,324647339	0,417544517	-0,092897179	9,59E-05	0,025274369
cg13763098	chr7	56516117	-			LOC650226	TSS200	S_Shore	chr7:56515585-56515864		0,169229098	0,218060026	-0,048830928	6,36E-06	0,00315433
cg26262573	chr7	56516129	+			LOC650226	TSS200	S_Shore	chr7:56515585-56515864		0,358321693	0,430443043	-0,07212135	1,28E-05	0,005517735
cg20115597	chr7	56516248	-			LOC650226	TSS200	S_Shore	chr7:56515585-56515864		0,482174256	0,57361234	-0,091438084	1,27E-07	0,000118632
cg27550060	chr7	56516255	-			LOC650226	TSS200	S_Shore	chr7:56515585-56515864		0,213875065	0,248424789	-0,034549725	2,57E-06	0,001507814
cg01922095	chr7	56516309	+			LOC650226	TSS1500	S_Shore	chr7:56515585-56515864		0,158402647	0,186077196	-0,027674549	8,85E-05	0,023904179
cg18183706	chr7	57324924	-					S_Shore	chr7:57324377-57324875		0,799226372	0,821386785	-0,022160413	0,000104604	0,02693075
cg11385338	chr7	63250817	-					Island	chr7:63250057-63250948	7:62887410-62888508	0,272356968	0,326099151	-0,053742183	2,55E-05	0,009471348
cg12479444	chr7	63361394	+					Island	chr7:63361126-63361493	7:62997895-62999263	0,137103538	0,167191456	-0,030087919	0,000203919	0,043393609
cg06098368	chr7	63386616	+					Island	chr7:63386608-63386885	7:63023158-63024320	0,176406865	0,226627614	-0,050220749	4,66E-05	0,015067326
cg20067334	chr7	63387147	+					S_Shore	chr7:63386608-63386885	7:63024466-63024773	0,144423906	0,185528033	-0,041104127	0,000108251	0,027541103
cg17897518	chr7	63391147	-		rs79219924			N_Shore	chr7:63391462-63392174		0,771859669	0,729464337	0,042395332	5,78E-05	0,017702256
cg15949805	chr7	63505714	+			ZNF727	TSS200	N_Shore	chr7:63505977-63506298		0,262283837	0,299940353	-0,037656516	9,16E-05	0,024470696
cg01176516	chr7	63506148	+			ZNF727	Body	Island	chr7:63505977-63506298	7:63143345-63143723	0,075260392	0,096787186	-0,021526794	2,25E-05	0,008570696
cg12587985	chr7	64295583	+	rs6976060	rs56004721					7:63932850-63933086	0,798414798	0,875444967	-0,077030169	6,99E-08	7,15E-05
cg12949927	chr7	64298676	-							7:63935781-63936890	0,90630073	0,631124511	0,275176219	1,00E-50	7,75E-46
cg09429216	chr7	64299791	+	rs1815166						7:63937105-63937876	0,890169465	0,85579451	0,034374955	9,55E-07	0,00066158
cg04462931	chr7	64300061	-							7:63937105-63937876	0,914074456	0,457076407	0,456998049	3,18E-58	7,40E-53
cg16708835	chr7	64341459	-							7:63977845-63978895	0,922452267	0,909449589	0,013002677	0,000163845	0,037344165
cg18124782	chr7	64345550	+	rs10269760				N_Shelf	chr7:64349424-64350151		0,882878004	0,846573648	0,036304356	2,09E-11	4,00E-08
cg00655923	chr7	64895418	+	rs72284827						7:64532462-64532854	0,563907563	0,600643498	-0,036735935	1,52E-07	0,000138437
cg01587386	chr7	65970924	-					Island	chr7:65970022-65971421	7:65607473-65608846	0,849792228	0,807441034	0,042351194	0,000213885	0,044870323
cg03407889	chr7	66310685	+			LOC729156	TSS1500	S_Shore	chr7:66309503-66310040		0,767023136	0,733626018	0,033397118	0,000222045	0,046049389
cg15841511	chr7	66829701	+	rs35715970						7:66466977-66467474	0,656640568	0,71723578	-0,060595211	1,15E-05	0,005044764
cg14009759	chr7	70482771	+	rs78114003						7:70120707-70120912	0,648610271	0,692705773	-0,044095502	1,09E-09	1,67E-06
cg00210839	chr7	70543490	+	rs6460637						7:70181426-70181766	0,696555348	0,629354552	0,067200796	5,52E-13	1,39E-09
cg03492827	chr7	72838601	+	rs11762709				Island	chr7:72838383-72838815	7:72476482-72476751	0,21276032	0,181428467	0,031331854	9,15E-05	0,024470696
cg13598010	chr7	72838776	+					Island	chr7:72838383-72838815	7:72476482-72476751	0,06157712	0,04410147	0,01747565	3,62E-05	0,01241066
cg08425070	chr7	75864319	-			SRRM3	5'UTR	Island	chr7:75864301-75864569	7:75702255-75702665	0,524018473	0,488949403	0,03506907	7,40E-05	0,021077158
cg00506049	chr7	75887380	-			SRRM3	Body	N_Shore	chr7:75889086-75889345		0,442033791	0,395774921	0,04625887	7,70E-05	0,021581984
cg26056348	chr7	75932317	+	rs17850892		HSPB1	1stExon	Island	chr7:75931704-75932978	7:75769658-75770494	0,043025868	0,024088482	0,018937385	4,75E-21	2,51E-17
cg02325411	chr7	80291794	-			CD36;CD36;CD36;CD36;CD36	Body;Body;Body;Body;Body			7:80129697-80129788	0,829029536	0,864704654	-0,035675118	2,85E-08	3,21E-05
cg17561891	chr7	86849173	+			C7orf23	TSS200	Island	chr7:86848911-86850024	7:86686669-86687183	0,10682644	0,071379516	0,035446924	1,71E-13	4,60E-10
cg17743279	chr7	92463268	-			CDK6;CDK6	5'UTR;TSS200	Island	chr7:92462201-92466387	7:92300138-92301504	0,021572141	0,017032135	0,004540007	5,64E-14	1,64E-10
cg08684580	chr7	98029266	+			BAIAP2L1	Body	N_Shore	chr7:98030097-98030422	7:97867195-97867275	0,180172638	0,263284858	-0,08311222	6,95E-05	0,020170694
cg10620305	chr7	99488474	-			TRIM4;TRIM4	3'UTR;3'UTR				0,650884688	0,682027836	-0,031143148	1,66E-05	0,006741814
cg00330857	chr7	99979211	+			PILRA;PILRA;PILRA	Body;Body;Body			7:99817143-99817656	0,693719831	0,64736488	0,046354952	3,53E-06	0,001941852
cg06102775	chr7	100609375	+	rs76336512	rs78106474			Island	chr7:100608736-100609793	7:100395457-100396754	0,123411643	0,137968283	-0,01455664	4,33E-05	0,014211894
cg05010260	chr7	100820291	-			C7orf52	5'UTR	N_Shelf	chr7:100823307-100823701		0,797238367	0,708490251	0,088748116	1,19E-09	1,81E-06
cg00991495	chr7	100825899	-					S_Shelf	chr7:100823307-100823701		0,065046423	0,07650063	-0,011454207	0,000167431	0,03788287
cg24116779	chr7	100841554	-			MOGAT3	Body	N_Shelf	chr7:100845050-100845726	7:100628181-100628302	0,536128037	0,477194211	0,058933826	4,22E-06	0,002248186
cg23004960	chr7	101268430	-			MYL10	Body				0,291939261	0,265134037	0,026805225	6,96E-06	0,003390385
cg05837990	chr7	105596483	+	rs193828						7:105383476-105383952	0,580285079	0,631426355	-0,051141276	0,000165795	0,03762263
cg07242196	chr7	112556814	+			C7orf60	Body			7:112343996-112344110	0,926295436	0,934890273	-0,008594838	2,55E-05	0,009471348
cg26278103	chr7	124404244	+			GPR37	1stExon	Island	chr7:124404174-124404432	7:124191411-124193649	0,292014943	0,262511804	0,029503139	0,000117415	0,029225806
cg09066361	chr7	126890254	-			GRM8	5'UTR	N_Shore	chr7:126891300-126894205		0,432394858	0,370294198	0,062100661	2,75E-05	0,010018881
cg15254881	chr7	126890512	-			GRM8	5'UTR	N_Shore	chr7:126891300-126894205		0,390023623	0,317908451	0,072115172	5,83E-05	0,017782013
cg02033666	chr7	127774986	-					N_Shore	chr7:127775629-127776442	7:127562036-127562227	0,305434825	0,24972875	0,055706075	4,93E-05	0,015643524
cg03027739	chr7	127805680	+					N_Shore	chr7:127806677-127808849		0,541206517	0,498904432	0,042302085	4,69E-05	0,015148022
cg21784396	chr7	127991421	-			PRRT4	Body	Island	chr7:127990926-127992616	7:127778181-127779852	0,175142233	0,075628468	0,099513765	3,82E-14	1,14E-10
cg05928806	chr7	127991614	+		rs34082547	PRRT4	Body	Island	chr7:127990926-127992616	7:127778181-127779852	0,090265871	0,068048589	0,022217282	9,60E-07	0,000663469
cg09719217	chr7	127992537	+	rs13226601		PRRT4	Body	Island	chr7:127990926-127992616	7:127778181-127779852	0,206146981	0,170143769	0,036003211	1,50E-07	0,000136754
cg19884634	chr7	127992634	+			PRRT4	Body	S_Shore	chr7:127990926-127992616		0,700616178	0,639810407	0,060805771	1,09E-07	0,000104378
cg05001908	chr7	128045859	-			IMPDH1;IMPDH1;IMPDH1;IMPDH1;IMPDH1;IMPDH1;IMPDH1	Body;Body;Body;1stExon;Body;1stExon;1stExon	Island	chr7:128045542-128046298	7:127832783-127833534	0,241063309	0,208268848	0,032794462	2,34E-09	3,41E-06
cg07293445	chr7	128550623	+			KCP;KCP	Body;Body	Island	chr7:128550409-128550903	7:128337496-128338139	0,050432747	0,040553491	0,009879255	8,30E-05	0,02283503
cg16489360	chr7	129845574	+			TMEM209	TSS1500	S_Shore	chr7:129845146-129845424		0,613411754	0,576888965	0,036522789	0,000220209	0,045812468
cg09404617	chr7	134232463	+		rs79019504						0,404719748	0,328581394	0,076138354	3,14E-12	7,08E-09
cg08824245	chr7	134916274	-			STRA8	TSS1500	N_Shelf	chr7:134918319-134918654		0,835903876	0,811741134	0,024162742	0,000193896	0,041951992
cg07339229	chr7	137432207	-			DGKI	Body				0,674158069	0,708964971	-0,034806903	3,09E-05	0,01096428
cg00123057	chr7	140153199	-			MKRN1	3'UTR				0,348075308	0,365221329	-0,017146021	0,000154945	0,036020368
cg06784339	chr7	140179139	-			MKRN1;MKRN1	1stExon;1stExon	Island	chr7:140178289-140179467	7:139824688-139825919	0,086995568	0,067498061	0,019497507	2,00E-09	2,89E-06
cg11100258	chr7	143533814	-			LOC154761	TSS200	N_Shore	chr7:143533841-143534552	7:143164561-143165251	0,064119806	0,076807382	-0,012687576	2,74E-05	0,009993959
cg03382715	chr7	144535254	-		rs2371644			S_Shelf	chr7:144532762-144533253		0,782560924	0,798415317	-0,015854393	2,54E-05	0,009451833
cg21009420	chr7	146484504	-			CNTNAP2	Body			7:146115351-146115614	0,844468493	0,8002801	0,044188393	1,09E-08	1,36E-05
cg24574963	chr7	149120622	-					S_Shore	chr7:149119398-149120307	7:148751503-148751736	0,386257191	0,291959289	0,094297902	2,66E-05	0,009775843
cg24933709	chr7	149120687	+					S_Shore	chr7:149119398-149120307	7:148751503-148751736	0,259996811	0,195885618	0,064111193	3,81E-05	0,012915783
cg26385222	chr7	150497077	+			TMEM176B;TMEM176B;TMEM176A;TMEM176B;TMEM176B;TMEM176B	TSS1500;5'UTR;TSS1500;5'UTR;5'UTR;5'UTR	Island	chr7:150496809-150498206	7:150127743-150129409	0,335745035	0,29733105	0,038413985	4,47E-06	0,002346157
cg01559770	chr7	150644459	-			KCNH2;KCNH2	Body;Body	Island	chr7:150644455-150644767		0,138591108	0,108087041	0,030504067	0,00014506	0,03427215
cg11857646	chr7	150644631	-			KCNH2;KCNH2	Body;Body	Island	chr7:150644455-150644767	7:150275406-150275858	0,392643361	0,352840053	0,039803308	7,61E-06	0,003638428
cg04839131	chr7	150644715	+	rs75005975	rs76649554	KCNH2;KCNH2	Body;Body	Island	chr7:150644455-150644767	7:150275406-150275858	0,256558331	0,213079434	0,043478897	9,80E-05	0,025633511
cg17402325	chr7	150644866	-			KCNH2;KCNH2	Body;Body	S_Shore	chr7:150644455-150644767	7:150275406-150275858	0,16278577	0,140137547	0,022648223	0,000112172	0,028268905
cg20498962	chr7	150705760	+			NOS3	Body	Island	chr7:150705759-150706129	7:150336622-150337137	0,536087861	0,580473439	-0,044385578	0,000178937	0,03958107
cg10501602	chr7	150705872	+			NOS3	Body	Island	chr7:150705759-150706129	7:150336622-150337137	0,303418103	0,332793034	-0,029374931	3,27E-05	0,01144677
cg00917003	chr7	150716366	-			ATG9B	Body	Island	chr7:150715308-150716404	7:150345983-150347355	0,289187784	0,250935555	0,038252229	3,97E-05	0,013303294
cg25337691	chr7	150717629	-			ATG9B	Body	S_Shore	chr7:150715308-150716404		0,508824077	0,459806977	0,0490171	1,39E-05	0,005864038
cg16218204	chr7	150755571	-			CDK5;CDK5;SLC4A2	TSS1500;TSS1500;TSS1500	N_Shore	chr7:150756391-150756659	7:150385380-150386603	0,081526685	0,066196323	0,015330362	0,000150847	0,035334155
cg18449052	chr7	150820714	-			AGAP3;AGAP3	3'UTR;Body	Island	chr7:150819919-150820764	7:150450853-150451889	0,534017838	0,513324161	0,020693677	0,000220835	0,0458599
cg02240291	chr7	150943825	+			SMARCD3;SMARCD3;SMARCD3	Body;Body;Body	N_Shore	chr7:150945352-150946161		0,716325747	0,683270193	0,033055554	3,04E-06	0,001720402
cg00913360	chr7	151594392	-								0,708427992	0,653702719	0,054725274	0,000119425	0,029565652
cg00399683	chr7	153109375	-							7:152739978-152741089	0,900969363	0,608283579	0,292685784	1,83E-46	8,49E-42
cg23564474	chr7	153109538	-							7:152739978-152741089	0,754275974	0,778615251	-0,024339277	7,00E-05	0,020282942
cg26914004	chr7	153110762	-							7:152741333-152742076	0,872436911	0,77655245	0,095884461	3,57E-27	3,45E-23
cg08782122	chr7	153110994	-							7:152741333-152742076	0,895723614	0,881546761	0,014176853	3,45E-05	0,01193449
cg07004999	chr7	155283140	-					N_Shore	chr7:155284018-155284356	7:154975815-154976246	0,300204315	0,261657608	0,038546706	0,000236367	0,048097267
cg01750170	chr7	155595288	-					N_Shore	chr7:155595692-155599414		0,660449228	0,588991885	0,071457343	4,19E-05	0,013898626
cg12837306	chr7	157072526	-					Island	chr7:157071802-157072845	7:156764564-156765737	0,056599699	0,02430563	0,032294069	2,41E-05	0,009051311
cg23352384	chr7	157130675	-			DNAJB6;DNAJB6	5'UTR;5'UTR	S_Shore	chr7:157129089-157130306	7:156823410-156823460	0,10749208	0,122874765	-0,015382684	0,000121313	0,029923759
cg03695236	chr7	157369121	-			PTPRN2;PTPRN2;PTPRN2	Body;Body;Body	Island	chr7:157369120-157369394		0,270833342	0,331959405	-0,061126062	3,27E-06	0,001835226
cg26967842	chr7	157369158	-	rs35852079		PTPRN2;PTPRN2;PTPRN2	Body;Body;Body	Island	chr7:157369120-157369394	7:157061902-157062433	0,397178241	0,425267214	-0,028088973	3,48E-06	0,001921516
cg00716277	chr7	157369376	+			PTPRN2;PTPRN2;PTPRN2	Body;Body;Body	Island	chr7:157369120-157369394	7:157061902-157062433	0,391262377	0,436018043	-0,044755666	4,18E-05	0,01388983
cg25910261	chr7	157405965	+			PTPRN2;PTPRN2;PTPRN2	Body;Body;Body	Island	chr7:157405009-157406608	7:157097555-157099369	0,126658276	0,23734671	-0,110688433	8,39E-12	1,75E-08
cg22970003	chr7	157406032	-			PTPRN2;PTPRN2;PTPRN2	Body;Body;Body	Island	chr7:157405009-157406608	7:157097555-157099369	0,146886831	0,236477053	-0,089590222	3,25E-09	4,60E-06
cg23299919	chr7	157406096	-			PTPRN2;PTPRN2;PTPRN2	Body;Body;Body	Island	chr7:157405009-157406608	7:157097555-157099369	0,238731259	0,391989908	-0,153258649	1,08E-07	0,000103536
cg14091258	chr7	157406607	+			PTPRN2;PTPRN2;PTPRN2	Body;Body;Body	Island	chr7:157405009-157406608	7:157097555-157099369	0,527244573	0,60686391	-0,079619338	2,53E-06	0,001486273
cg19334350	chr7	157406737	-			PTPRN2;PTPRN2;PTPRN2	Body;Body;Body	S_Shore	chr7:157405009-157406608		0,226226014	0,319746855	-0,093520842	4,92E-09	6,62E-06
cg24029819	chr7	157550679	-			PTPRN2;PTPRN2;PTPRN2	Body;Body;Body	Island	chr7:157550547-157551025	7:157243309-157244386	0,528553584	0,578807694	-0,05025411	3,69E-06	0,002016381
cg21447227	chr7	158656677	-			WDR60	Body	Island	chr7:158656282-158656744	7:158349056-158349567	0,170525654	0,192030684	-0,02150503	1,86E-05	0,007344211
cg27282922	chr7	158799041	+	rs13312474				Island	chr7:158798591-158799434	7:158491361-158492289	0,784150027	0,82535148	-0,041201454	3,59E-05	0,012344907
cg05086444	chr7	158854447	-			VIPR2	Body	Island	chr7:158854446-158854967		0,459496851	0,503420618	-0,043923767	9,60E-05	0,025274369
cg05371552	chr7	158854564	-			VIPR2	Body	Island	chr7:158854446-158854967	7:158547218-158547801	0,31430097	0,387478405	-0,073177436	5,26E-07	0,000397924
cg13710308	chr7	158854763	-			VIPR2	Body	Island	chr7:158854446-158854967	7:158547218-158547801	0,851286204	0,890726232	-0,039440028	1,69E-06	0,001071201
cg09882283	chr7	158886269	-			VIPR2	Body	N_Shore	chr7:158886367-158886595	7:158579030-158579241	0,888446672	0,905092659	-0,016645987	2,10E-05	0,008063283
cg08597799	chr8	1982915	+							8:1970277-1970339	0,915212908	0,905293553	0,009919354	4,82E-05	0,015444196
cg02616558	chr8	3100413	+	rs62504979		CSMD1	Body			8:3087820-3087951	0,694882528	0,641630897	0,053251631	0,000213188	0,044771688
cg17307919	chr8	4441859	-	rs2725031		CSMD1	Body			8:4428979-4429408	0,918995973	0,808053527	0,110942446	4,51E-30	5,99E-26
cg20279283	chr8	11566863	+			GATA4	Body	Island	chr8:11565217-11567212	8:11603153-11604910	0,12922573	0,141547872	-0,012322142	6,82E-06	0,003341927
cg08492178	chr8	12429581	-								0,679519338	0,711107371	-0,031588033	1,70E-05	0,006849322
cg21243889	chr8	20207356	+								0,603582194	0,535827601	0,067754592	9,07E-07	0,000633982
cg04777352	chr8	20208197	-								0,76477473	0,696185511	0,068589218	1,86E-05	0,007342904
cg00433296	chr8	22223852	+			SLC39A14;SLC39A14;SLC39A14;SLC39A14	TSS1500;TSS1500;TSS1500;TSS1500	N_Shore	chr8:22224519-22225244	8:22279794-22279985	0,675517482	0,625319942	0,050197541	2,27E-05	0,008622731
cg25257677	chr8	22223985	-			SLC39A14;SLC39A14;SLC39A14;SLC39A14	TSS1500;TSS1500;TSS1500;TSS1500	N_Shore	chr8:22224519-22225244	8:22279794-22279985	0,555209688	0,490042696	0,065166992	3,23E-05	0,011337431
cg04259752	chr8	23262159	-			LOXL2	TSS1500	S_Shore	chr8:23260442-23261867		0,473642593	0,441907517	0,031735076	5,61E-05	0,017317839
cg05056638	chr8	24800824	-					S_Shore	chr8:24799703-24800147	8:24856716-24856801	0,417264534	0,309218238	0,108046296	6,24E-06	0,003111303
cg25352397	chr8	24800883	+	rs6557787				S_Shore	chr8:24799703-24800147	8:24856716-24856801	0,628210936	0,56047794	0,067732995	0,000120674	0,029797597
cg14253670	chr8	24802149	-					S_Shelf	chr8:24799703-24800147		0,788503382	0,735891426	0,052611957	7,10E-06	0,003440749
cg13822256	chr8	24811266	-			NEFL	Body	N_Shore	chr8:24812946-24814299		0,667483236	0,615434671	0,052048565	1,84E-05	0,007281281
cg15416643	chr8	24815840	-					S_Shore	chr8:24812946-24814299		0,211532429	0,151017888	0,060514541	5,67E-06	0,002884855
cg02537960	chr8	28269396	-					Island	chr8:28269236-28269990	8:28325123-28325899	0,021832944	0,020042145	0,0017908	6,51E-05	0,019217429
cg27603055	chr8	29172360	+							8:29228254-29228609	0,333838292	0,310086905	0,023751387	2,71E-05	0,009909927
cg26631144	chr8	30670260	+		rs13277984	PPP2CB;PPP2CB;PPP2CB;PPP2CB	5'UTR;1stExon;5'UTR;1stExon	Island	chr8:30669450-30670475	8:30789006-30789994	0,137149555	0,094143503	0,043006053	5,82E-12	1,26E-08
cg07129253	chr8	30890560	+			PURG;PURG;PURG;WRN	TSS1500;1stExon;5'UTR;TSS1500			8:31009312-31011261	0,074796112	0,086502373	-0,01170626	3,47E-05	0,011971878
cg26267340	chr8	31497829	-			NRG1	1stExon	Island	chr8:31496525-31498346	8:31616960-31617873	0,117251544	0,097673606	0,019577938	2,82E-07	0,00023569
cg26289712	chr8	33578994	+	rs78859147				N_Shore	chr8:33580364-33580600	8:33698414-33698874	0,538332631	0,590071703	-0,051739072	3,04E-12	6,90E-09
cg11496432	chr8	37605359	+			LOC728024;ERLIN2	Body;Body			8:37724511-37724750	0,57115769	0,515759146	0,055398544	8,06E-07	0,000572964
cg13346869	chr8	37605517	+			LOC728024;ERLIN2	Body;Body			8:37724511-37724750	0,459313514	0,328321993	0,130991521	9,37E-13	2,27E-09
cg05020125	chr8	37605552	-			LOC728024;ERLIN2	TSS200;Body			8:37724511-37724750	0,334436426	0,296317725	0,0381187	4,09E-06	0,00218826
cg19849544	chr8	38508335	+	rs895621				Island	chr8:38508299-38508748	8:38627215-38627905	0,583329898	0,521870389	0,061459508	0,000192115	0,041663583
cg20676100	chr8	41754928	-			ANK1	TSS1500	Island	chr8:41753340-41755250		0,018286541	0,021179691	-0,00289315	9,70E-05	0,025437887
cg11917755	chr8	43102605	+		rs71233807			S_Shore	chr8:43101489-43102542	8:43220681-43221894	0,426171485	0,408274967	0,017896518	8,89E-05	0,023975709
cg27038634	chr8	49468341	-					N_Shore	chr8:49468683-49468959	8:49630705-49630925	0,249057828	0,223041151	0,026016676	5,84E-05	0,017787559
cg22653915	chr8	52722023	+			PXDNL	TSS200				0,841192278	0,858986954	-0,017794677	9,71E-05	0,025438122
cg10993470	chr8	55533939	+			RP1	Body	Island	chr8:55533803-55534033	8:55696338-55696686	0,949292634	0,925867414	0,023425219	6,17E-05	0,018556806
cg22535729	chr8	55533955	+			RP1	Body	Island	chr8:55533803-55534033	8:55696338-55696686	0,899465367	0,840250392	0,059214976	3,41E-07	0,00027561
cg04889069	chr8	57030408	-					Island	chr8:57030196-57030884	8:57192751-57193394	0,484470327	0,395951385	0,088518942	2,60E-09	3,72E-06
cg08415582	chr8	57030523	-					Island	chr8:57030196-57030884	8:57192751-57193394	0,597519328	0,490313477	0,107205851	6,75E-08	6,93E-05
cg18041277	chr8	57030824	+	rs72203178				Island	chr8:57030196-57030884	8:57192751-57193394	0,642343537	0,500167625	0,142175912	7,54E-08	7,60E-05
cg02018681	chr8	61834943	-					Island	chr8:61834699-61835871	8:61997233-61998489	0,701361145	0,656606763	0,044754382	4,69E-05	0,015148022
cg15920791	chr8	61835708	-					Island	chr8:61834699-61835871	8:61997233-61998489	0,505842564	0,403644542	0,102198022	2,99E-05	0,010710813
cg18509524	chr8	62052594	+	rs76049498				S_Shore	chr8:62051646-62052431	8:62214562-62215149	0,265307178	0,215816431	0,049490747	9,24E-05	0,024586202
cg19424531	chr8	65711522	-			CYP7B1	TSS200	Island	chr8:65710990-65711722	8:65873457-65874401	0,171833686	0,140041589	0,031792098	2,41E-05	0,009051311
cg00054210	chr8	65711644	-			CYP7B1	TSS1500	Island	chr8:65710990-65711722	8:65873457-65874401	0,303180802	0,265580197	0,037600605	0,000173878	0,038757048
cg01510388	chr8	65711658	-			CYP7B1	TSS1500	Island	chr8:65710990-65711722	8:65873457-65874401	0,340605627	0,304758897	0,03584673	0,000212387	0,044623709
cg10341310	chr8	66582206	+			MTFR1;MTFR1;MTFR1	Body;Body;1stExon				0,463335106	0,63677761	-0,173442504	1,76E-20	8,72E-17
cg02845890	chr8	67783229	+	rs55908168		C8orf45;C8orf45;C8orf45	TSS1500;5'UTR;5'UTR			8:67945454-67945947	0,118954466	0,0895466	0,029407867	1,52E-07	0,000137859
cg24704908	chr8	68402660	+			CPA6;CPA6	Body;Body				0,103335844	0,119918267	-0,016582422	0,000237019	0,048187792
cg15628222	chr8	71520989	-			TRAM1	TSS1500	S_Shore	chr8:71519680-71520857		0,360293404	0,325745959	0,034547445	6,73E-05	0,019698888
cg18993626	chr8	74463939	+			STAU2;STAU2;STAU2;STAU2;STAU2;STAU2;STAU2	Body;Body;Body;3'UTR;3'UTR;Body;3'UTR				0,831039749	0,85080986	-0,019770111	1,04E-07	0,000100935
cg18894440	chr8	76321233	-					S_Shore	chr8:76319450-76320196		0,113966297	0,158279274	-0,044312977	4,79E-05	0,015356332
cg16812480	chr8	80289476	-							8:80451942-80452318	0,765659665	0,734211162	0,031448503	4,42E-06	0,002331768
cg20629254	chr8	81491905	+					S_Shore	chr8:81490260-81490576		0,829459072	0,808541731	0,020917341	0,000231154	0,047467329
cg20787634	chr8	97240163	-			UQCRB	3'UTR				0,716485682	0,796732693	-0,080247011	7,34E-13	1,81E-09
cg17084151	chr8	102803237	+			NCALD;NCALD;NCALD;NCALD;NCALD;NCALD;NCALD;NCALD;NCALD	5'UTR;5'UTR;5'UTR;5'UTR;5'UTR;5'UTR;5'UTR;1stExon;5'UTR				0,646208787	0,692496863	-0,046288076	7,66E-07	0,000550005
cg20323509	chr8	114389479	-			CSMD3;CSMD3;CSMD3	Body;Body;TSS200				0,675433065	0,613111009	0,062322056	1,84E-06	0,001152679
cg12019814	chr8	117861247	-			RAD21	Body				0,578196055	0,704016982	-0,125820927	9,45E-33	1,57E-28
cg27648238	chr8	120685601	+							8:120754498-120754974	0,863234916	0,842058629	0,021176287	0,000135796	0,032698291
cg17822779	chr8	135174326	+	rs77516344							0,529113046	0,566805743	-0,037692697	2,09E-11	4,00E-08
cg03789507	chr8	136667083	-								0,668413612	0,693822629	-0,025409017	0,000224456	0,046391396
cg14334488	chr8	143279443	+			NCRNA00051	TSS1500				0,575699303	0,603632587	-0,027933284	0,000162739	0,037148388
cg19529472	chr8	143534954	-					N_Shore	chr8:143535484-143535892		0,12076838	0,103926077	0,016842302	1,47E-05	0,006146115
cg14489570	chr8	144099280	+	rs17061977		LY6E;LY6E;LOC100133669	TSS1500;TSS1500;Body	N_Shore	chr8:144099456-144099731		0,085517733	0,072682521	0,012835212	0,000115858	0,028977884
cg22857963	chr8	144358043	+			GLI4	Body	Island	chr8:144357997-144359075	8:144429350-144430626	0,182318202	0,293645141	-0,111326938	1,98E-07	0,000172866
cg14825413	chr8	144358566	+			GLI4	Body	Island	chr8:144357997-144359075	8:144429350-144430626	0,110325498	0,190302078	-0,079976581	3,98E-07	0,000314911
cg24510518	chr8	144358898	+	rs61732223		GLI4	Body	Island	chr8:144357997-144359075	8:144429350-144430626	0,178248379	0,23265168	-0,0544033	7,10E-05	0,02041705
cg06070970	chr8	144359074	+			GLI4	3'UTR	Island	chr8:144357997-144359075	8:144429350-144430626	0,404771603	0,464655139	-0,059883536	0,000136022	0,032718727
cg11240062	chr8	144361073	-					Island	chr8:144360666-144361504	8:144431353-144432897	0,220284559	0,333527189	-0,11324263	7,15E-05	0,020533152
cg03894796	chr8	144361315	-					Island	chr8:144360666-144361504	8:144431353-144432897	0,357492947	0,47074645	-0,113253503	8,57E-07	0,000601647
cg02530860	chr8	144371537	+					Island	chr8:144371446-144372076	8:144442674-144443451	0,428558854	0,52289124	-0,094332385	7,62E-07	0,000549149
cg03151810	chr8	144371745	-					Island	chr8:144371446-144372076	8:144442674-144443451	0,258089708	0,419803636	-0,161713929	2,17E-06	0,001313882
cg11388673	chr8	144371779	-					Island	chr8:144371446-144372076	8:144442674-144443451	0,350682406	0,520218536	-0,169536131	4,55E-07	0,000352419
cg23562538	chr8	144798877	-			MAPK15	Body	Island	chr8:144798487-144799038	8:144870319-144870996	0,610413799	0,563542814	0,046870985	5,36E-05	0,016749392
cg16383222	chr8	145688536	+	rs12542617		CYHR1	Body	Island	chr8:145688281-145688537	8:145658198-145659466	0,118808155	0,097149398	0,021658757	3,92E-07	0,000311529
cg10940957	chr8	146012870	-			ZNF34	TSS200	Island	chr8:146012190-146012913	8:145982995-145983755	0,021799658	0,024860993	-0,003061336	1,21E-06	0,000811899
cg02908189	chr8	146176269	+	rs2975256		ZNF16;ZNF16;ZNF16;ZNF16	1stExon;5'UTR;5'UTR;1stExon	Island	chr8:146175835-146176337	8:146146640-146147225	0,027963173	0,02377778	0,004185393	1,91E-07	0,000167595
cg13707224	chr9	1043825	-					N_Shore	chr9:1045541-1046394		0,450530085	0,389498344	0,061031742	5,10E-05	0,016120773
cg14545834	chr9	8713437	+			PTPRD;PTPRD;PTPRD;PTPRD;PTPRD;PTPRD	Body;Body;Body;Body;Body;Body	Island	chr9:8713281-8713891	9:8703282-8703865	0,670993527	0,742181579	-0,071188051	2,72E-20	1,32E-16
cg14268223	chr9	33026506	+			DNAJA1	Body	S_Shore	chr9:33025082-33025797		0,256011734	0,339690147	-0,083678413	7,11E-15	2,29E-11
cg14185323	chr9	33448590	-			SUGT1P1;AQP3	Body;TSS1500	S_Shore	chr9:33447446-33447824		0,713730794	0,691738035	0,021992759	8,10E-05	0,022446825
cg08578641	chr9	34457440	+			C9orf25;DNAI1	Body;TSS1500	Island	chr9:34457375-34458892	9:34447376-34449057	0,872787929	0,839668733	0,033119197	2,89E-05	0,010443542
cg23579062	chr9	34457500	-			C9orf25;DNAI1	Body;TSS1500	Island	chr9:34457375-34458892	9:34447376-34449057	0,526401503	0,478718494	0,047683009	2,69E-06	0,001558999
cg13677022	chr9	34625963	-			ARID3C	Body	S_Shore	chr9:34623512-34624081		0,69187351	0,652312775	0,039560735	7,67E-07	0,000550005
cg14323977	chr9	35160337	-					N_Shore	chr9:35161874-35162409		0,600132369	0,643869795	-0,043737426	3,05E-05	0,010847922
cg13544946	chr9	35729779	-			TLN1	5'UTR	N_Shelf	chr9:35732124-35732757		0,1121311	0,125185533	-0,013054433	0,000180618	0,039820187
cg14221766	chr9	36818572	+		rs79181472					9:36808422-36808641	0,36945041	0,301453031	0,067997379	4,42E-05	0,014427496
cg06671087	chr9	37033489	-			PAX5	Body	N_Shore	chr9:37034135-37038341		0,427775854	0,387538104	0,04023775	3,55E-05	0,012226907
cg14478475	chr9	37905113	-			MCART1;MCART1;MCART1	TSS1500;TSS1500;TSS1500	S_Shore	chr9:37903630-37904475		0,913811593	0,886438859	0,027372734	8,61E-06	0,004010008
cg06350966	chr9	39816963	-					N_Shore	chr9:39817324-39817937		0,112092553	0,093481023	0,01861153	0,000107785	0,027491081
cg05760951	chr9	41954479	-			MGC21881	Body	Island	chr9:41954478-41954842	9:41944328-41944880	0,246906276	0,308046956	-0,06114068	2,95E-07	0,000243937
cg06586759	chr9	44118915	+	rs78095802				Island	chr9:44118137-44120175	9:44058134-44060128	0,225131623	0,189475455	0,035656167	0,000199201	0,042643399
cg03534008	chr9	45763353	+					Island	chr9:45762382-45763408	9:45652408-45653393	0,327128532	0,261127803	0,066000729	1,24E-06	0,000826221
cg02797940	chr9	66455278	+	rs7048070	rs71234088			N_Shore	chr9:66455767-66456272		0,517839305	0,457564064	0,060275241	3,92E-07	0,000311529
cg01600189	chr9	66553962	+					S_Shore	chr9:66553464-66553828	9:66293247-66293783	0,174916033	0,211739869	-0,036823836	1,36E-05	0,005788239
cg13790785	chr9	68412296	-					N_Shore	chr9:68413652-68413912	9:67901838-67902433	0,417873689	0,384572356	0,033301332	1,16E-06	0,000784477
cg00762450	chr9	69381140	+			ANKRD20A4	TSS1500	Island	chr9:69380679-69382408	9:68670213-68672228	0,218629972	0,237912569	-0,019282597	2,76E-06	0,001592442
cg13840089	chr9	80201784	+			GNA14	Body				0,755854204	0,705804701	0,050049503	5,73E-08	5,91E-05
cg06358300	chr9	84302344	-			TLE1	Body	Island	chr9:84302139-84305001	9:83491960-83494821	0,314389014	0,115942135	0,198446879	1,14E-28	1,32E-24
cg14095100	chr9	84303413	-			TLE1;TLE1	5'UTR;1stExon	Island	chr9:84302139-84305001	9:83491960-83494821	0,198993241	0,051738675	0,147254566	1,63E-39	3,78E-35
cg07852945	chr9	84303915	+	rs10124360		TLE1	TSS1500	Island	chr9:84302139-84305001	9:83491960-83494821	0,121179418	0,051920523	0,069258895	1,05E-21	6,10E-18
cg08656326	chr9	84304414	-			TLE1	TSS1500	Island	chr9:84302139-84305001	9:83491960-83494821	0,230743469	0,085944287	0,144799181	3,37E-51	3,13E-46
cg14576258	chr9	88513789	+							9:87703554-87704301	0,740666542	0,759445603	-0,018779061	5,51E-07	0,000414489
cg14493055	chr9	88514270	+							9:87703554-87704301	0,819012424	0,853051153	-0,034038729	3,21E-08	3,53E-05
cg15242570	chr9	90341048	-			CTSL1;CTSL1;CTSL1;CTSL1	1stExon;1stExon;5'UTR;5'UTR	Island	chr9:90340715-90341542	9:89530232-89531344	0,112537549	0,089246454	0,023291095	6,07E-12	1,31E-08
cg10912268	chr9	94877902	+			SPTLC1;SPTLC1	TSS1500;TSS1500	S_Shore	chr9:94877272-94877782		0,021816249	0,024698353	-0,002882104	0,000250607	0,049988519
cg14563637	chr9	98931801	-								0,770193824	0,710486901	0,059706923	0,000140663	0,033472867
cg13972661	chr9	99776416	-		rs2491811	HIATL2	TSS1500	S_Shore	chr9:99775098-99776102		0,620453205	0,540681982	0,079771223	6,44E-07	0,000474741
cg06830912	chr9	100174771	-			TDRD7	5'UTR	Island	chr9:100174099-100174946	9:99213938-99214767	0,032895169	0,037200314	-0,004305146	0,000234006	0,04780505
cg14523238	chr9	101192792	+			GABBR2	Body				0,496650878	0,525460599	-0,028809721	0,000183885	0,040387336
cg08414635	chr9	101866995	-			TGFBR1;TGFBR1	TSS1500;TSS1500	Island	chr9:101866994-101868297	9:100906725-100908118	0,030592596	0,035424013	-0,004831417	1,54E-05	0,00635509
cg14079473	chr9	121083443	-							9:120122929-120123313	0,619852362	0,659579714	-0,039727352	3,46E-08	3,80E-05
cg13655082	chr9	125109046	-					Island	chr9:125109007-125109644	9:124148867-124149489	0,408701705	0,360993507	0,047708198	8,75E-05	0,02372614
cg14125707	chr9	129436137	+	rs75068290		LMX1B	Body	S_Shelf	chr9:129433766-129433970		0,225240823	0,199216202	0,026024622	4,76E-05	0,015270477
cg13420975	chr9	129442704	-			LMX1B	Body	N_Shelf	chr9:129445270-129445548		0,785073694	0,758815512	0,026258181	0,000149267	0,035028361
cg14183313	chr9	130007677	-					Island	chr9:130007229-130007688	9:129047051-129047559	0,032171982	0,026525868	0,005646115	7,13E-06	0,00345542
cg14392066	chr9	130497359	+			TOR2A;TOR2A;TOR2A;TOR2A	Body;Body;Body;Body	Island	chr9:130497262-130497846	9:129536458-129537618	0,067568577	0,053078834	0,014489743	1,15E-07	0,000109152
cg22863798	chr9	130889913	+			LOC389791;PTGES2;PTGES2;PTGES2	TSS1500;1stExon;Body;Body	Island	chr9:130889698-130891144	9:129929408-129931004	0,045429426	0,056545735	-0,011116309	7,63E-07	0,000549149
cg21205865	chr9	131156781	-					S_Shore	chr9:131154346-131155923		0,633187675	0,593167829	0,040019846	0,000154945	0,036020368
cg13882512	chr9	131171296	+								0,304954515	0,265537468	0,039417047	2,66E-07	0,000225109
cg23003832	chr9	131486918	+			ZDHHC12	TSS1500	S_Shore	chr9:131486215-131486754		0,225540328	0,262112158	-0,03657183	3,85E-07	0,000307383
cg21225804	chr9	132934214	-			FREQ	TSS1500	Island	chr9:132934213-132934483	9:131974016-131975364	0,369034737	0,327764027	0,04127071	0,000211072	0,044447781
cg14085177	chr9	133312912	-					S_Shelf	chr9:133308593-133309448		0,702398666	0,655097496	0,04730117	0,000126717	0,030929835
cg14373579	chr9	133455264	-	rs13302738		LOC100272217;FUBP3	TSS1500;Body	Island	chr9:133454629-133455496	9:132444189-132445306	0,03878589	0,033458169	0,005327722	5,11E-05	0,016145518
cg14614094	chr9	133567903	+			EXOSC2	TSS1500	N_Shore	chr9:133569082-133569451	9:132557429-132557909	0,479268313	0,410776895	0,068491418	1,34E-08	1,63E-05
cg14552982	chr9	133568226	-			EXOSC2	TSS1500	N_Shore	chr9:133569082-133569451	9:132557991-132558261	0,633156983	0,533085682	0,100071301	3,30E-05	0,011537127
cg14278612	chr9	135359963	-			C9orf171	Body	N_Shelf	chr9:135361992-135362481		0,779415419	0,803019027	-0,023603608	1,89E-05	0,007420684
cg13040392	chr9	136075393	-					Island	chr9:136075388-136075701	9:135064806-135065762	0,525539093	0,578146736	-0,052607643	9,41E-05	0,024934181
cg14389669	chr9	136399386	-			ADAMTSL2;ADAMTSL2	5'UTR;TSS1500	Island	chr9:136399367-136400274	9:135389203-135390014	0,385770512	0,325149728	0,060620784	2,22E-06	0,001339493
cg13469396	chr9	136435554	+			ADAMTSL2;ADAMTSL2	Body;Body	S_Shore	chr9:136433380-136433639	9:135425189-135425718	0,575636716	0,504434748	0,071201968	0,000115179	0,028870119
cg14163119	chr9	136581211	-			SARDH;SARDH	Body;Body				0,658164424	0,634052558	0,024111866	2,96E-05	0,010614456
cg00014194	chr9	137978763	+	rs11794082		OLFM1;OLFM1	Body;Body	N_Shore	chr9:137978821-137980254	9:137117735-137120886	0,341288332	0,392538608	-0,051250276	8,03E-05	0,022352129
cg14221644	chr9	139146602	+	rs72775710				S_Shelf	chr9:139143508-139144429		0,659089382	0,599309641	0,059779741	2,83E-07	0,00023569
cg14484844	chr9	139590683	+	rs4880126				Island	chr9:139590437-139590761		0,312472341	0,290604354	0,021867987	0,000245389	0,049349851
cg12611723	chr9	139940867	-			NPDC1	TSS200	Island	chr9:139939783-139941141	9:139059671-139060962	0,04538294	0,031835185	0,013547755	5,94E-09	7,75E-06
cg14090916	chr9	140044904	+			GRIN1;GRIN1;GRIN1	Body;Body;Body	S_Shore	chr9:140042285-140043008		0,240648097	0,291123257	-0,050475159	7,39E-05	0,021070738
cg03882437	chr9	140051729	+	rs73571550		GRIN1;GRIN1;GRIN1	Body;Body;Body	Island	chr9:140051062-140051730		0,168281647	0,188372847	-0,0200912	8,80E-05	0,023816916
cg13882795	chr9	140195315	+			NRARP;NRARP	1stExon;3'UTR	N_Shore	chr9:140195501-140197475	9:139314894-139315137	0,090749897	0,104874457	-0,01412456	0,000106025	0,027191152
cg21251970	chr9	140311919	+			EXD3	5'UTR	Island	chr9:140310894-140312457	9:139430719-139432253	0,453776925	0,51008976	-0,056312835	1,15E-05	0,005064869
cg23928763	chr9	140312446	-			EXD3	5'UTR	Island	chr9:140310894-140312457		0,669700483	0,748532318	-0,078831834	1,08E-05	0,004824042
cg21346031	chr9	141067944	-		rs79778991	TUBBP5	Body	N_Shore	chr9:141069395-141070191		0,386526472	0,351796363	0,034730109	2,92E-05	0,010519675
cg22609331	chr10	93275	+	rs4881159		TUBB8;TUBB8	Body;Body	N_Shore	chr10:94526-95301	10:83083-83288	0,818327187	0,742184864	0,076142323	2,78E-18	1,17E-14
cg00590260	chr10	530805	+			DIP2C	Body	Island	chr10:530713-531099	10:520714-520865	0,489989208	0,563444131	-0,073454923	5,91E-05	0,017967145
cg27421267	chr10	530836	+			DIP2C	Body	Island	chr10:530713-531099	10:520714-520865	0,608361803	0,683625904	-0,075264101	0,000204996	0,043523253
cg16736181	chr10	2249818	-							10:2239584-2239998	0,618175917	0,643718196	-0,025542279	2,45E-05	0,009178045
cg08698943	chr10	3509758	+								0,35345789	0,389109434	-0,035651543	0,000231434	0,047467329
cg00122944	chr10	6227266	-			PFKFB3	Body				0,875633637	0,896021121	-0,020387484	0,00024964	0,049902664
cg17379932	chr10	12085598	-			UPF2;UPF2	TSS1500;TSS1500	S_Shore	chr10:12084236-12085431	10:12125561-12125648	0,446441244	0,370692176	0,075749068	1,97E-06	0,001211123
cg08548172	chr10	13629984	-			PRPF18	Body	S_Shore	chr10:13628789-13629266	10:13669886-13669991	0,422625389	0,447787524	-0,025162135	0,000233375	0,047718176
cg08734931	chr10	14051649	+	rs77070803		FRMD4A	Body			10:14091624-14091686	0,42622082	0,379815892	0,046404928	0,000232868	0,047637976
cg03179435	chr10	14051821	+			FRMD4A	Body			10:14091819-14091857	0,199002087	0,156045619	0,042956468	0,000161228	0,036965063
cg19998150	chr10	14051838	+			FRMD4A	Body			10:14091819-14091857	0,065000957	0,047604568	0,017396389	1,72E-05	0,006909355
cg20344448	chr10	14372431	-			FRMD4A	5'UTR				0,751675011	0,716331157	0,035343854	0,000113273	0,028500004
cg14152591	chr10	14587920	+			FAM107B	Body				0,35215307	0,366420354	-0,014267284	0,000121532	0,029946034
cg19755382	chr10	18875473	+	rs61298471		NSUN6	Body			10:18915339-18915594	0,817697198	0,797019552	0,020677646	0,000178329	0,03950543
cg09012594	chr10	21464258	-			NEBL	TSS1500	S_Shore	chr10:21462128-21463808		0,349817395	0,311412428	0,038404967	5,20E-05	0,016358485
cg04819760	chr10	22765645	+					Island	chr10:22764708-22767050	10:22804715-22807056	0,062907319	0,047101878	0,015805442	5,70E-05	0,017538214
cg22953960	chr10	22766081	+					Island	chr10:22764708-22767050	10:22804715-22807056	0,432216169	0,32568937	0,106526799	6,43E-09	8,31E-06
cg17077610	chr10	22766143	-					Island	chr10:22764708-22767050	10:22804715-22807056	0,270954366	0,218830847	0,052123519	7,94E-12	1,67E-08
cg15772157	chr10	22766320	-					Island	chr10:22764708-22767050	10:22804715-22807056	0,212835187	0,137127543	0,075707644	2,07E-11	3,98E-08
cg02947450	chr10	22766861	-					Island	chr10:22764708-22767050	10:22804715-22807056	0,588539564	0,522064434	0,06647513	0,000246401	0,049467816
cg03461100	chr10	23410368	+			MSRB2	3'UTR				0,861901034	0,8701284	-0,008227366	0,000114519	0,028720283
cg02026141	chr10	23492470	+					S_Shelf	chr10:23487757-23488543		0,415528283	0,268787596	0,146740687	1,55E-09	2,33E-06
cg00442109	chr10	23492798	+							10:23532804-23532934	0,157045319	0,10617576	0,050869559	8,49E-07	0,000597516
cg15624813	chr10	23492866	+	rs35387725						10:23532804-23532934	0,193915997	0,124711259	0,069204738	1,26E-06	0,000837173
cg00067824	chr10	23492914	-		rs35387725					10:23532804-23532934	0,154040784	0,110428587	0,043612197	7,59E-05	0,021426531
cg00632657	chr10	27703336	-			PTCHD3	TSS200	Island	chr10:27702368-27703378	10:27742233-27743384	0,563263136	0,500942928	0,062320209	0,000170911	0,038427157
cg26463500	chr10	38739478	+	rs76992158		LOC399744	Body	Island	chr10:38739405-38739704	10:38778409-38779710	0,933383101	0,919661413	0,013721689	0,000182642	0,04017561
cg15022308	chr10	43447071	-							10:42766782-42767413	0,309015446	0,26071175	0,048303696	1,19E-05	0,005212081
cg03325667	chr10	43447292	-		rs72777195					10:42766782-42767413	0,157750371	0,107797637	0,049952734	5,63E-07	0,000421801
cg04322572	chr10	43447618	+								0,701726715	0,618293184	0,083433531	2,08E-05	0,007991303
cg18750087	chr10	43522143	-							10:42842027-42842456	0,529244708	0,473893851	0,055350857	0,000223226	0,046170864
cg02649698	chr10	43818854	+					S_Shore	chr10:43818074-43818604	10:43138860-43138918	0,746681258	0,672967263	0,073713995	2,10E-05	0,008063283
cg15526213	chr10	43818881	-					S_Shore	chr10:43818074-43818604	10:43138860-43138918	0,744527292	0,705143956	0,039383336	8,98E-05	0,024183701
cg14034325	chr10	43891459	-			HNRNPF;HNRNPF;HNRNPF;HNRNPF;HNRNPF;HNRNPF	5'UTR;5'UTR;5'UTR;5'UTR;5'UTR;5'UTR	N_Shore	chr10:43891546-43892917	10:43211345-43213022	0,111677733	0,145307267	-0,033629533	5,62E-06	0,002865496
cg19959917	chr10	44878373	-			CXCL12;CXCL12;CXCL12	Body;Body;Body	N_Shore	chr10:44879714-44882391		0,50459142	0,457471793	0,047119627	0,000204183	0,043429928
cg08301896	chr10	46970182	-			SYT15;SYT15	Body;Body	Island	chr10:46969991-46971557	10:46390018-46391548	0,451737133	0,422162099	0,029575034	6,84E-05	0,019930655
cg15248828	chr10	46993586	-			GPRIN2	5'UTR	S_Shore	chr10:46992447-46993295	10:46412454-46413680	0,179930793	0,160491036	0,019439757	3,63E-05	0,012440718
cg13321164	chr10	48416781	+			GDF2;GDF2	5'UTR;1stExon	S_Shelf	chr10:48413741-48413968	10:48036738-48036906	0,755207738	0,713221688	0,04198605	8,88E-05	0,023973094
cg17200137	chr10	48416896	+	rs76241298		GDF2	TSS200	S_Shelf	chr10:48413741-48413968	10:48036738-48036906	0,773641392	0,722083665	0,051557727	2,35E-05	0,008883029
cg06705548	chr10	49218579	-		rs79479714	LOC399753	Body				0,781369591	0,805994241	-0,024624649	0,000164675	0,037478179
cg05453333	chr10	49731375	+			ARHGAP22	Body	N_Shore	chr10:49731448-49732638		0,175420468	0,190628533	-0,015208065	0,000155635	0,036047591
cg10882226	chr10	50977288	+					S_Shore	chr10:50976347-50977137		0,48717649	0,436811265	0,050365225	3,96E-07	0,000313987
cg06392088	chr10	51532379	-	rs4581397						10:51202385-51202457	0,839833143	0,867448198	-0,027615055	1,16E-09	1,78E-06
cg09857651	chr10	54714856	-							10:54384757-54384863	0,662484155	0,635494756	0,026989399	3,83E-06	0,002069794
cg06972969	chr10	60935663	-		rs73294045	PHYHIPL	TSS1500	N_Shore	chr10:60935827-60937049	10:60605651-60607055	0,251554372	0,142112623	0,109441749	7,00E-11	1,24E-07
cg23661466	chr10	63657173	+							10:63327008-63327370	0,420418302	0,371738999	0,048679303	0,000144649	0,034227272
cg22963191	chr10	64368348	+		rs12413429	ZNF365;ZNF365	5'UTR;Body			10:64038142-64038462	0,741360321	0,757528354	-0,016168033	0,000192791	0,041771071
cg12474798	chr10	64565772	-			ADO;ADO	3'UTR;1stExon	Island	chr10:64564435-64565818	10:64234450-64235803	0,184402889	0,214496055	-0,030093166	7,94E-05	0,022183298
cg22867608	chr10	64573356	-			EGR2;EGR2;EGR2;EGR2	Body;Body;Body;Body	Island	chr10:64573171-64573486	10:64243178-64243489	0,905126147	0,83635749	0,068768656	1,76E-05	0,007049921
cg20600845	chr10	64578939	-			EGR2	TSS200	S_Shore	chr10:64574660-64578778		0,12800897	0,105536718	0,022472252	0,000163349	0,037267663
cg10601026	chr10	64579140	+			EGR2	TSS1500	S_Shore	chr10:64574660-64578778		0,446602282	0,39758213	0,049020153	0,00022691	0,046745718
cg12405371	chr10	64824703	+								0,635891794	0,67757819	-0,041686396	8,26E-07	0,000583216
cg01165203	chr10	69598777	+			DNAJC12;DNAJC12	TSS1500;TSS1500				0,681051111	0,62312951	0,057921601	4,03E-08	4,35E-05
cg07081753	chr10	71718679	+	rs78824587	rs3087817	COL13A1;COL13A1;COL13A1;COL13A1;COL13A1;COL13A1;COL13A1;COL13A1;COL13A1;COL13A1;COL13A1;COL13A1;COL13A1;COL13A1;COL13A1;COL13A1;COL13A1;COL13A1;COL13A1;COL13A1	3'UTR;3'UTR;3'UTR;3'UTR;3'UTR;3'UTR;3'UTR;3'UTR;3'UTR;3'UTR;3'UTR;3'UTR;3'UTR;3'UTR;3'UTR;3'UTR;3'UTR;3'UTR;3'UTR;3'UTR				0,847694084	0,830428099	0,017265985	0,00010439	0,02693075
cg09796583	chr10	73156647	-			CDH23;CDH23	TSS200;TSS200	Island	chr10:73156164-73157954	10:72826035-72827937	0,299284076	0,256270473	0,043013603	1,06E-07	0,000102814
cg27102629	chr10	76573155	-					N_Shore	chr10:76573195-76573507	10:76243008-76243513	0,702213466	0,640451746	0,06176172	8,59E-06	0,004006806
cg04359418	chr10	76573396	-					Island	chr10:76573195-76573507	10:76243008-76243513	0,588338867	0,522502965	0,065835902	1,54E-06	0,000988575
cg14906690	chr10	76573506	+					Island	chr10:76573195-76573507	10:76243008-76243513	0,722160041	0,67288399	0,049276051	0,000198273	0,042542636
cg18597883	chr10	77162143	-			C10orf41;ZNF503;C10orf41	Body;TSS1500;TSS1500	Island	chr10:77155128-77169600	10:76830430-76832221	0,038107562	0,031025136	0,007082426	9,50E-08	9,35E-05
cg24613050	chr10	81743128	-					Island	chr10:81743127-81743547	10:81733040-81733486	0,303968244	0,261624286	0,042343958	2,82E-05	0,010209953
cg17004975	chr10	81743287	+					Island	chr10:81743127-81743547	10:81733040-81733486	0,232694903	0,201024581	0,031670322	5,16E-05	0,016229648
cg12667595	chr10	81743362	+	rs61860421				Island	chr10:81743127-81743547	10:81733040-81733486	0,30594817	0,243525381	0,062422789	5,38E-05	0,016778366
cg13630944	chr10	82008036	-		rs78920640						0,712649278	0,80339726	-0,090747982	1,31E-21	7,54E-18
cg11700985	chr10	82127205	+			DYDC2	3'UTR				0,797401828	0,738968259	0,058433569	1,13E-12	2,72E-09
cg00835526	chr10	83543957	-							10:83533875-83534258	0,748324511	0,729407379	0,018917132	7,36E-05	0,021031678
cg13842556	chr10	88023243	+			GRID1	Body	Island	chr10:88022640-88023279		0,660524446	0,600560519	0,059963928	4,24E-05	0,014034754
cg01004363	chr10	88729464	-			AGAP11;C10orf116	TSS1500;Body	N_Shore	chr10:88730554-88731632		0,820268844	0,800530924	0,01973792	9,54E-05	0,02516456
cg04680743	chr10	88781321	-			FAM25A	Body				0,588812135	0,626797834	-0,037985699	1,06E-13	2,92E-10
cg00167275	chr10	88854588	-			FAM35A;GLUD1;GLUD1	TSS1500;5'UTR;1stExon	Island	chr10:88853757-88855498	10:88843704-88845467	0,234212983	0,020412	0,213800984	3,11E-50	2,07E-45
cg22227586	chr10	88854610	+			FAM35A;GLUD1;GLUD1	TSS1500;5'UTR;1stExon	Island	chr10:88853757-88855498	10:88843704-88845467	0,022475606	0,018963308	0,003512298	1,14E-11	2,29E-08
cg16844333	chr10	89167457	-							10:89157395-89157533	0,601265458	0,501722234	0,099543224	6,66E-07	0,000487449
cg07147421	chr10	89167468	-							10:89157395-89157533	0,548541042	0,485929503	0,062611539	3,75E-06	0,00204031
cg23153615	chr10	89167923	-							10:89157828-89157952	0,583042865	0,516940763	0,066102102	2,48E-05	0,00924764
cg14920044	chr10	91296311	+			SLC16A12	TSS1500	S_Shore	chr10:91294947-91295925	10:91286202-91286470	0,829853479	0,776456622	0,053396857	1,17E-05	0,005129494
cg08950537	chr10	95361933	+			RBP4	TSS1500	S_Shore	chr10:95360389-95361387		0,441024184	0,381335264	0,05968892	5,80E-05	0,017731145
cg25327233	chr10	99894913	+			C10orf28	5'UTR	Island	chr10:99894265-99894914	10:99884209-99885025	0,079735248	0,066307014	0,013428234	0,000147831	0,034803002
cg05958582	chr10	102090366	+			PKD2L1	TSS200				0,663206353	0,623994752	0,039211601	0,000125309	0,030722272
cg05231970	chr10	102494880	-					N_Shore	chr10:102495116-102495613		0,860207218	0,843201651	0,017005566	4,89E-05	0,015547793
cg15234845	chr10	102496500	+	rs55717489				N_Shore	chr10:102497154-102497675		0,524821174	0,463806141	0,061015033	9,04E-05	0,024319715
cg15024955	chr10	102552895	-			PAX2;PAX2;PAX2;PAX2;PAX2	Body;Body;Body;Body;Body				0,378154043	0,353174711	0,024979331	0,000150672	0,035311026
cg14585415	chr10	102778683	-			PDZD7	Body	Island	chr10:102778604-102778922	10:102768595-102768912	0,724984852	0,691832003	0,033152848	0,000138409	0,033133562
cg05593775	chr10	102778743	-			PDZD7	Body	Island	chr10:102778604-102778922	10:102768595-102768912	0,436862428	0,390174183	0,046688244	3,44E-05	0,011912181
cg08587797	chr10	102988852	+			LBX1;FLJ41350	TSS200;TSS1500	Island	chr10:102984182-102990063	10:102977907-102980168	0,103489861	0,112176947	-0,008687087	0,000230506	0,047378513
cg01344797	chr10	104172924	+			PSD	Body	S_Shelf	chr10:104168558-104169153		0,177533935	0,160173747	0,017360188	0,000138459	0,033133562
cg26741530	chr10	104613774	+			C10orf32;C10orf32	TSS200;TSS200	N_Shore	chr10:104614000-104614326		0,836665092	0,799155166	0,037509926	0,000190056	0,041313289
cg17839388	chr10	111460145	+	rs2419297						10:111449983-111450321	0,573729323	0,54242002	0,031309303	0,000215148	0,045061235
cg26725862	chr10	112404774	+			RBM20	Body	S_Shore	chr10:112402953-112404328	10:112394728-112394767	0,542518168	0,501399555	0,041118613	3,89E-08	4,25E-05
cg24025287	chr10	114688034	-								0,872183726	0,887716365	-0,015532639	9,06E-05	0,024325128
cg00827976	chr10	118084202	+			C10orf96	5'UTR			10:118074147-118074377	0,844903614	0,82310058	0,021803034	0,000128161	0,031150031
cg13329723	chr10	118084243	+			C10orf96	5'UTR			10:118074147-118074377	0,584253474	0,54705404	0,037199434	2,89E-05	0,010445458
cg03472000	chr10	118084320	+			C10orf96	5'UTR			10:118074147-118074377	0,595041253	0,532904959	0,062136294	0,000201555	0,043034223
cg08580014	chr10	118368634	+			PNLIPRP1	3'UTR	Island	chr10:118368579-118369424	10:118358593-118359414	0,489888572	0,442035847	0,047852725	5,67E-05	0,017481075
cg14030268	chr10	119135296	+			PDZD8	TSS1500	Island	chr10:119133803-119135632	10:119123606-119125681	0,027390793	0,021021679	0,006369114	8,54E-12	1,77E-08
cg24051456	chr10	120863708	-		rs75277104	FAM45B;FAM45A	Body;1stExon	Island	chr10:120863620-120864216	10:120853410-120854394	0,147046632	0,076863857	0,070182775	3,40E-26	2,92E-22
cg18572084	chr10	121319472	-							10:121308997-121309810	0,787657813	0,809998534	-0,022340721	0,000100735	0,026181298
cg09859240	chr10	121633447	+			C10orf119	TSS1500	S_Shore	chr10:121631654-121633104		0,564240247	0,510283663	0,053956584	2,70E-06	0,001564798
cg03552039	chr10	123243495	-			FGFR2;FGFR2;FGFR2;FGFR2;FGFR2;FGFR2;FGFR2;FGFR2;FGFR2	Body;Body;Body;Body;Body;Body;Body;Body;Body				0,874234443	0,888664968	-0,014430526	8,63E-05	0,023483019
cg12201380	chr10	123717181	+	rs57446669		NSMCE4A;NSMCE4A	3'UTR;3'UTR				0,404763258	0,360645515	0,044117743	0,000173475	0,038722833
cg09419900	chr10	124739466	+	rs78992206		PSTK	TSS200	N_Shore	chr10:124739792-124740292		0,407457699	0,366728114	0,040729585	5,35E-05	0,016730575
cg13948230	chr10	126106957	+	rs12263612	rs12263562	OAT	5'UTR	Island	chr10:126106818-126107862	10:126096809-126097982	0,01429329	0,016699569	-0,002406279	5,38E-05	0,016778366
cg02914827	chr10	127462707	-			MMP21	Body	Island	chr10:127462230-127462987	10:127452229-127452977	0,509238667	0,538222768	-0,028984101	0,000246374	0,049467816
cg05670995	chr10	127462896	+	rs61753106		MMP21	Body	Island	chr10:127462230-127462987	10:127452229-127452977	0,636275651	0,689070733	-0,052795081	6,50E-06	0,003219534
cg11756666	chr10	134351219	+			INPP5A	TSS200	S_Shore	chr10:134350302-134351119	10:134200293-134201685	0,032967437	0,037160736	-0,004193299	0,000161837	0,037049987
cg11174855	chr10	134598352	-			NKX6-2	3'UTR	Island	chr10:134597357-134602649	10:134447487-134449851	0,027424334	0,043043574	-0,01561924	0,000207227	0,043836801
cg24025893	chr10	134756164	+			C10orf93	TSS200	Island	chr10:134755663-134756852	10:134605558-134606384	0,187494142	0,167470387	0,020023755	0,000139875	0,033335232
cg08325191	chr10	134756610	-			C10orf93	TSS1500	Island	chr10:134755663-134756852	10:134606528-134606833	0,049903354	0,076150162	-0,026246808	0,00016594	0,037637184
cg20100445	chr10	134756707	+			C10orf93	TSS1500	Island	chr10:134755663-134756852	10:134606528-134606833	0,162431524	0,195280434	-0,03284891	7,42E-05	0,021093402
cg24680439	chr10	134778467	+					N_Shore	chr10:134778683-134779073	10:134627671-134628475	0,515748484	0,688153448	-0,172404964	1,20E-05	0,00523923
cg02276826	chr10	134778648	-		rs59920951			N_Shore	chr10:134778683-134779073	10:134628609-134629319	0,50283925	0,591796926	-0,088957677	5,90E-06	0,002987844
cg07488327	chr10	134853084	-					Island	chr10:134853083-134853304		0,735128955	0,70089994	0,034229015	8,13E-05	0,022479846
cg00995253	chr10	134853181	+					Island	chr10:134853083-134853304	10:134703139-134703355	0,655094189	0,617914895	0,037179294	0,000180906	0,039864862
cg11716380	chr10	135033501	-			KNDC1	Body	Island	chr10:135033330-135033739	10:134883240-134884305	0,415869509	0,44510707	-0,029237561	0,000129915	0,031477677
cg00929798	chr10	135150139	+			CALY	5'UTR	Island	chr10:135148196-135150565	10:134998301-135000535	0,046857361	0,052910178	-0,006052818	0,000144889	0,034257051
cg16040995	chr10	135273684	+			LOC619207	Body	Island	chr10:135273000-135273685	10:135122966-135123922	0,795851134	0,814636774	-0,01878564	0,000242182	0,048874084
cg22165279	chr10	135436174	-					Island	chr10:135436147-135436805	10:135286100-135286795	0,358209741	0,331987091	0,02622265	2,06E-05	0,007956879
cg05508592	chr11	535387	+			HRAS;HRAS;HRAS	5'UTR;5'UTR;5'UTR	Island	chr11:534691-537718	11:524537-526300	0,017456808	0,015273209	0,002183599	1,69E-08	1,99E-05
cg18098722	chr11	556889	-			C11orf35	Body	S_Shore	chr11:554713-556560	11:546872-546926	0,671938463	0,614967496	0,056970966	2,99E-05	0,010710813
cg01063965	chr11	695461	+			TMEM80;TMEM80;DEAF1;DEAF1	TSS200;TSS200;5'UTR;1stExon	Island	chr11:694761-696375	11:684574-686352	0,024849943	0,020601808	0,004248135	3,03E-08	3,35E-05
cg16844661	chr11	2188244	+			TH;TH;TH	Body;Body;Body	Island	chr11:2187488-2188245		0,746421726	0,684028712	0,062393014	6,59E-06	0,003246579
cg01691090	chr11	2951265	+			PHLDA2	TSS1500	Island	chr11:2949788-2951756	11:2906369-2908332	0,096289722	0,122981228	-0,026691507	0,000171889	0,038587178
cg26678920	chr11	6341888	-			PRKCDBP	TSS200	Island	chr11:6340445-6341909	11:6297022-6298816	0,021456984	0,021447893	9,09E-06	1,30E-05	0,005560592
cg06200514	chr11	7052239	+		rs76251971	NLRP14	5'UTR			11:7008695-7009376	0,813919167	0,85373	-0,039810833	0,000102993	0,026648768
cg10605064	chr11	8290815	-					S_Shore	chr11:8289532-8290322	11:8247052-8247473	0,551056642	0,491193796	0,059862846	9,30E-05	0,024720337
cg01434559	chr11	8290939	+	rs61879709				S_Shore	chr11:8289532-8290322		0,452037164	0,407250414	0,04478675	2,05E-05	0,007906515
cg09608841	chr11	8351033	-								0,751250141	0,723205006	0,028045135	0,000140214	0,033398737
cg10639395	chr11	8710044	-			RPL27A	3'UTR	N_Shore	chr11:8710367-8710811		0,304132731	0,243910667	0,060222064	6,11E-07	0,000452799
cg12904004	chr11	14994198	-			CALCA;CALCA;CALCA	TSS1500;TSS1500;TSS1500	N_Shore	chr11:14995128-14995908		0,511149501	0,46441604	0,046733461	1,99E-06	0,00121843
cg05418106	chr11	23421790	-							11:23378274-23378447	0,743431857	0,787446211	-0,044014354	5,54E-07	0,000415736
cg10244666	chr11	32421808	+	rs5030259		WT1;WT1;WT1;WT1	Body;Body;Body;Body			11:32378328-32378422	0,917953398	0,867332539	0,050620859	1,80E-06	0,00112835
cg13450005	chr11	32457257	-			WT1;WIT1;WT1;WT1;WT1	TSS200;TSS200;TSS200;TSS200;TSS200	Island	chr11:32454874-32457311	11:32412311-32415078	0,031134537	0,033271573	-0,002137036	4,17E-05	0,013886224
cg19252931	chr11	33721847	-			C11orf91	1stExon	Island	chr11:33721713-33721978	11:33678379-33679146	0,219695956	0,185675102	0,034020854	1,41E-05	0,005963971
cg07440264	chr11	33744977	-			CD59;CD59;CD59;CD59;CD59;CD59;CD59;CD59	5'UTR;TSS1500;5'UTR;TSS1500;5'UTR;TSS1500;TSS1500;5'UTR				0,863857195	0,881667772	-0,017810577	0,000219039	0,045670477
cg14642338	chr11	35547903	-			PAMR1;PAMR1	TSS1500;TSS1500	S_Shore	chr11:35547139-35547396		0,561024349	0,467150435	0,093873913	0,000247032	0,049561625
cg16430510	chr11	35639686	+	rs76388746		FJX1	TSS200	Island	chr11:35639629-35641485	11:35595941-35598581	0,022924993	0,021337891	0,001587102	0,000116726	0,029116533
cg21125143	chr11	43902112	-			ALKBH3	TSS1500	N_Shore	chr11:43902254-43902528		0,120932576	0,13879568	-0,017863104	6,37E-05	0,019008267
cg26985203	chr11	43903042	+			ALKBH3	5'UTR	S_Shore	chr11:43902254-43902528		0,468976182	0,527876976	-0,058900794	2,37E-06	0,001407365
cg11797994	chr11	44330731	+	rs71035685		ALX4	Body	Island	chr11:44330542-44331761	11:44287119-44288337	0,407070119	0,393322406	0,013747714	0,000163982	0,037357142
cg20068058	chr11	46317859	-			CREB3L1	Body	S_Shore	chr11:46316875-46317485	11:46274139-46274807	0,541489929	0,465555211	0,075934718	6,47E-07	0,000474925
cg22902089	chr11	46318223	+			CREB3L1	Body	S_Shore	chr11:46316875-46317485	11:46274139-46274807	0,649355692	0,590778371	0,058577321	1,27E-08	1,55E-05
cg07008193	chr11	46318527	-			CREB3L1	Body	S_Shore	chr11:46316875-46317485		0,361243045	0,316263153	0,044979892	1,11E-06	0,000755556
cg09779044	chr11	46864195	+			CKAP5;CKAP5	5'UTR;5'UTR	N_Shelf	chr11:46867194-46868077		0,799781712	0,838752646	-0,038970934	4,68E-10	7,63E-07
cg08327367	chr11	46934663	+			LRP4	Body				0,718475293	0,66479359	0,053681702	4,67E-05	0,015086366
cg15641024	chr11	57232331	-			RTN4RL2	Body	Island	chr11:57232313-57232573		0,28269354	0,247576053	0,035117487	4,22E-05	0,013964316
cg08081323	chr11	57232407	+			RTN4RL2	Body	Island	chr11:57232313-57232573	11:56988931-56989121	0,445248072	0,391032309	0,054215763	3,62E-07	0,00029005
cg18048562	chr11	57232463	-			RTN4RL2	Body	Island	chr11:57232313-57232573	11:56988931-56989121	0,361640919	0,331127044	0,030513876	2,53E-05	0,009415651
cg12528597	chr11	57232556	+			RTN4RL2	Body	Island	chr11:57232313-57232573		0,701431125	0,639000143	0,062430982	1,80E-06	0,00112972
cg17232883	chr11	59318136	-							11:59074448-59074726	0,107950995	0,059364221	0,048586774	1,06E-23	7,36E-20
cg04858776	chr11	59318494	-							11:59075052-59075115	0,134187588	0,07365404	0,060533548	2,45E-17	9,41E-14
cg24692310	chr11	60915630	-			VPS37C	5'UTR				0,788437649	0,808722615	-0,020284966	0,000120269	0,029729242
cg13395854	chr11	61308748	-			SYT7	Body				0,799698705	0,779443774	0,020254931	5,67E-05	0,017481075
cg02950427	chr11	61323284	+			SYT7	Body	Island	chr11:61322732-61323285	11:61079347-61079990	0,252395767	0,273001075	-0,020605308	1,03E-05	0,004661113
cg19130175	chr11	61354875	+					N_Shore	chr11:61355038-61355363		0,263086992	0,233673974	0,029413018	0,000106684	0,02728049
cg07348481	chr11	61355119	-					Island	chr11:61355038-61355363	11:61111644-61111980	0,271404046	0,235268291	0,036135755	1,91E-07	0,000167595
cg01421380	chr11	62446817	+			UBXN1	TSS1500	S_Shore	chr11:62446038-62446613		0,492925877	0,459640999	0,033284878	0,000187742	0,040944294
cg10068408	chr11	62783394	-			SLC22A8	TSS200				0,781079904	0,74592828	0,035151624	0,000238514	0,048428128
cg21963048	chr11	63970967	-			STIP1	Body	N_Shelf	chr11:63974829-63975048	11:63727502-63728004	0,925814414	0,96259283	-0,036778416	1,57E-15	5,39E-12
cg09035529	chr11	64335804	-			SLC22A11	Body	Island	chr11:64335489-64335965	11:64092066-64092436	0,864749423	0,832313294	0,032436129	0,000178341	0,03950543
cg07733098	chr11	64478343	-			NRXN2;NRXN2	Body;Body	N_Shore	chr11:64478843-64479598		0,382645105	0,35066049	0,031984615	5,44E-06	0,002790357
cg27243166	chr11	64479496	+			NRXN2;NRXN2	Body;Body	Island	chr11:64478843-64479598	11:64235381-64236162	0,670936201	0,595721047	0,075215155	0,000130713	0,031654549
cg16165748	chr11	65030448	-			POLA2	Body	S_Shore	chr11:65029040-65029926		0,520353833	0,551017555	-0,030663723	0,000239565	0,048535619
cg10003657	chr11	65180133	-			FRMD8	3'UTR				0,613621791	0,657320478	-0,043698687	4,07E-08	4,37E-05
cg25294185	chr11	65487814	-			RNASEH2C	Body	Island	chr11:65487660-65488348	11:65243988-65244914	0,041207343	0,173820246	-0,132612902	9,32E-46	3,94E-41
cg11620896	chr11	65627023	+			MUS81;CFL1	TSS1500;TSS1500	Island	chr11:65624495-65628596	11:65383162-65385362	0,043986689	0,03077213	0,013214559	1,43E-13	3,86E-10
cg10816169	chr11	66080868	-					Island	chr11:66079092-66080920	11:65835972-65837521	0,224284069	0,184246763	0,040037306	1,19E-06	0,000799622
cg12052203	chr11	66115045	-			B3GNT1;B3GNT1	1stExon;5'UTR	Island	chr11:66114497-66115525	11:65870565-65872232	0,020581663	0,059422475	-0,038840812	3,11E-14	9,38E-11
cg27608264	chr11	66240466	+	rs3892817		PELI3;PELI3	Body;Body	N_Shelf	chr11:66243076-66243391		0,83258576	0,844104718	-0,011518958	8,25E-05	0,022715378
cg24771769	chr11	66756568	+							11:66512899-66513272	0,700043532	0,738280098	-0,038236566	3,76E-05	0,012807838
cg08221781	chr11	66822904	-		rs61891303	RHOD	TSS1500	N_Shore	chr11:66824118-66824621		0,581833668	0,544013211	0,037820458	0,000210031	0,044267869
cg00023919	chr11	66839191	+			RHOD	3'UTR	Island	chr11:66838918-66839192	11:66595408-66595902	0,273115643	0,230929286	0,042186356	0,000165035	0,037505048
cg26428032	chr11	67387935	-							11:67144212-67144829	0,720613719	0,682635532	0,037978186	1,47E-11	2,90E-08
cg23941014	chr11	68438384	-					S_Shore	chr11:68437639-68438019		0,79298461	0,757556351	0,035428259	7,65E-06	0,003649926
cg13734833	chr11	68779817	+			MRGPRF;MRGPRF	5'UTR;5'UTR	S_Shore	chr11:68778569-68778851		0,76426866	0,704113503	0,060155157	4,29E-09	5,87E-06
cg23882131	chr11	68779826	+			MRGPRF;MRGPRF	5'UTR;5'UTR	S_Shore	chr11:68778569-68778851		0,721448421	0,67624453	0,045203891	1,48E-05	0,006175618
cg22933847	chr11	68780136	-			MRGPRF;MRGPRF	5'UTR;5'UTR	S_Shore	chr11:68778569-68778851		0,330590514	0,305475772	0,025114741	6,58E-05	0,01936192
cg22986999	chr11	68781976	+			MRGPRF;MRGPRF	TSS1500;TSS1500	S_Shelf	chr11:68778569-68778851	11:68538532-68538692	0,342925766	0,293179433	0,049746333	6,41E-05	0,019031981
cg21909390	chr11	69019375	+	rs7102758						11:68775941-68776085	0,857082525	0,87362076	-0,016538235	0,000120538	0,029779958
cg07068045	chr11	69312202	+	rs73510536	rs676742						0,758753141	0,707638061	0,05111508	0,000192067	0,041663583
cg04344792	chr11	69785829	+							11:69463476-69463553	0,545822853	0,495579276	0,050243578	5,71E-06	0,002899304
cg18220961	chr11	69785905	+							11:69463476-69463553	0,65757897	0,598315001	0,059263969	4,63E-07	0,000358447
cg09448677	chr11	70672740	+			SHANK2	Body	N_Shore	chr11:70672834-70673055	11:70350277-70350679	0,260788616	0,304096668	-0,043308051	0,000201582	0,043034223
cg01655356	chr11	70672841	-			SHANK2	Body	Island	chr11:70672834-70673055	11:70350277-70350679	0,184869508	0,232408144	-0,047538636	6,85E-05	0,01995517
cg11093872	chr11	70829968	+			SHANK2	Body			11:70507602-70507717	0,883254859	0,8467774	0,03647746	2,30E-08	2,63E-05
cg10402023	chr11	70842319	+			SHANK2	Body			11:70519939-70520118	0,909043837	0,865886453	0,043157384	2,09E-12	4,89E-09
cg02254407	chr11	73357159	-			PLEKHB1;PLEKHB1;PLEKHB1;PLEKHB1	TSS200;TSS200;TSS1500;TSS1500			11:73034788-73034925	0,594682274	0,533147134	0,06153514	0,000172487	0,03859486
cg11719952	chr11	75140567	-			KLHL35	Body	N_Shore	chr11:75140737-75141849	11:74818189-74818242	0,829461022	0,741764855	0,087696167	4,85E-06	0,002527705
cg04981952	chr11	76061438	-			PRKRIR	3'UTR				0,708332075	0,821929971	-0,113597896	2,94E-31	4,14E-27
cg04358923	chr11	76091881	-			PRKRIR	TSS200	Island	chr11:76091524-76092638	11:75768844-75770425	0,047606252	0,037054189	0,010552064	3,20E-08	3,53E-05
cg24134935	chr11	76091884	-			PRKRIR	TSS200	Island	chr11:76091524-76092638	11:75768844-75770425	0,050416188	0,038167555	0,012248634	3,42E-08	3,76E-05
cg16798348	chr11	76751596	+		rs11292200	B3GNT6	Body	Island	chr11:76750692-76751778	11:76427783-76429718	0,584366944	0,520093723	0,064273221	6,39E-05	0,019023997
cg15765817	chr11	78614359	-			ODZ4	Body	Island	chr11:78614205-78614597	11:78291854-78292267	0,525760833	0,579570746	-0,053809914	0,00012816	0,031150031
cg13228701	chr11	78614522	-			ODZ4	Body	Island	chr11:78614205-78614597	11:78291854-78292267	0,600815643	0,654874649	-0,054059007	9,09E-05	0,024378507
cg26349554	chr11	85522295	+	rs2044392		SYTL2	TSS200	S_Shore	chr11:85521991-85522285	11:85199367-85200049	0,132605103	0,116532762	0,016072341	4,45E-06	0,002342521
cg12438576	chr11	89232216	-			NOX4	5'UTR				0,72554767	0,761516066	-0,035968396	2,78E-07	0,000233736
cg19501941	chr11	93582999	+	rs11020539		C11orf90	Body	N_Shore	chr11:93583374-93583717	11:93222640-93223358	0,539610645	0,508042445	0,0315682	7,62E-05	0,02146565
cg15756407	chr11	111956086	+			TIMM8B;SDHD;TIMM8B	Body;TSS1500;Body	N_Shore	chr11:111957352-111957681		0,569432915	0,724963383	-0,155530468	1,36E-29	1,66E-25
cg21806233	chr11	111956119	-			TIMM8B;SDHD;TIMM8B	Body;TSS1500;Body	N_Shore	chr11:111957352-111957681		0,774269232	0,855900846	-0,081631615	1,63E-19	7,67E-16
cg04455759	chr11	111956131	-			TIMM8B;SDHD;TIMM8B	Body;TSS1500;Body	N_Shore	chr11:111957352-111957681		0,848157055	0,915837449	-0,067680393	1,58E-25	1,27E-21
cg22399458	chr11	112038039	-			TEX12	TSS200			11:111543097-111543498	0,925187719	0,916694684	0,008493035	0,00015635	0,036112805
cg14201467	chr11	115372348	+			CADM1;CADM1	Body;Body	N_Shore	chr11:115373574-115375881		0,253297648	0,196043207	0,057254441	0,000156091	0,03608977
cg04525673	chr11	116228419	+							11:115733475-115733630	0,91288275	0,898718461	0,014164289	1,70E-05	0,006849322
cg21870551	chr11	116661043	+	rs34832733		APOA5;APOA5	Body;Body	Island	chr11:116661034-116661410		0,716605767	0,685226304	0,031379463	2,02E-05	0,007865353
cg27362048	chr11	116661237	-			APOA5;APOA5	Body;Body	Island	chr11:116661034-116661410	11:116166289-116167371	0,864079664	0,792635442	0,071444222	4,26E-09	5,87E-06
cg09044186	chr11	116661388	-			APOA5;APOA5	Body;Body	Island	chr11:116661034-116661410	11:116166289-116167371	0,856736116	0,724853608	0,131882508	2,25E-09	3,29E-06
cg25454270	chr11	116661678	+			APOA5;APOA5	Body;Body	S_Shore	chr11:116661034-116661410	11:116166289-116167371	0,579632452	0,523896832	0,05573562	1,18E-06	0,000792016
cg03481039	chr11	116662012	-			APOA5;APOA5	Body;Body	S_Shore	chr11:116661034-116661410	11:116166289-116167371	0,310551972	0,271767867	0,038784105	9,17E-06	0,00422788
cg16376036	chr11	117015095	+			PAFAH1B2;PAFAH1B2	5'UTR;1stExon	Island	chr11:117014699-117015560	11:116519910-116520836	0,157458265	0,123452031	0,034006234	6,66E-09	8,58E-06
cg18909631	chr11	117746450	-			FXYD6;FXYD6;FXYD6;FXYD6;FXYD6	5'UTR;5'UTR;5'UTR;5'UTR;5'UTR	N_Shore	chr11:117747102-117747717		0,021011434	0,023896965	-0,002885531	0,000197451	0,042459703
cg13792913	chr11	118026593	-					S_Shelf	chr11:118023352-118024194		0,7237782	0,69217025	0,03160795	1,41E-05	0,005963971
cg27475169	chr11	119190850	+					N_Shore	chr11:119191535-119192182		0,619272911	0,580435952	0,038836959	1,61E-06	0,00102805
cg18836745	chr11	119212247	+			C1QTNF5;MFRP	5'UTR;3'UTR	S_Shore	chr11:119210290-119211658		0,082110257	0,069628952	0,012481305	5,99E-05	0,018141086
cg12716639	chr11	119234198	+			USP2;USP2	Body;Body	N_Shore	chr11:119234480-119235214	11:118739155-118740424	0,488841105	0,439564315	0,04927679	8,64E-05	0,023483019
cg22904173	chr11	119846564	+	rs7117923							0,572267682	0,510122677	0,062145006	1,08E-06	0,000740254
cg23142529	chr11	120435978	+					S_Shore	chr11:120434822-120435940	11:119940033-119941192	0,150433925	0,131800115	0,01863381	7,80E-06	0,003706669
cg25598308	chr11	120440821	+								0,582567279	0,553995628	0,028571652	0,000188605	0,041093983
cg07021181	chr11	122853573	-			BSX	TSS1500	N_Shore	chr11:122854930-122855582		0,592712883	0,534199172	0,05851371	3,86E-05	0,013020208
cg03309938	chr11	122930448	+	rs11551605		HSPA8;HSPA8	Body;Body	N_Shore	chr11:122932173-122933803		0,467720234	0,519753443	-0,052033209	2,65E-06	0,001546455
cg05522498	chr11	126211099	-			DCPS	Body				0,59007532	0,614157039	-0,024081718	5,25E-05	0,016480104
cg19097082	chr11	130201322	-							11:129706471-129706689	0,870687131	0,467765782	0,402921349	4,35E-52	6,74E-47
cg25507406	chr11	130207578	+	rs265310						11:129712729-129712817	0,686573094	0,632070861	0,054502233	9,25E-12	1,91E-08
cg07816873	chr12	1100472	-	rs10849611		ERC1;ERC1;ERC1;ERC1;ERC1;ERC1;ERC1	1stExon;5'UTR;Body;1stExon;Body;5'UTR;Body	Island	chr12:1099557-1100785	12:969825-971199	0,218217213	0,148193472	0,07002374	2,95E-16	1,06E-12
cg00293303	chr12	1553525	-			ERC1;ERC1;ERC1;ERC1;ERC1	Body;Body;Body;Body;Body				0,882849113	0,860079296	0,022769817	2,20E-06	0,001327001
cg00830029	chr12	2943902	-			NRIP2	1stExon				0,528582076	0,482943131	0,045638945	0,000139382	0,033264911
cg22016818	chr12	3000126	-			TULP3;TULP3	1stExon;1stExon	Island	chr12:2999665-3000638	12:2869934-2870991	0,014773214	0,015981131	-0,001207917	0,000239836	0,048569265
cg25697152	chr12	3067777	+			TEAD4;TEAD4;TEAD4	TSS1500;TSS1500;TSS1500	N_Shore	chr12:3067960-3069444		0,08516118	0,061307541	0,023853639	5,42E-07	0,000408228
cg25027788	chr12	6167002	-			VWF	Body	Island	chr12:6166873-6167258	12:6037057-6037502	0,559357512	0,51259793	0,046759582	0,000191716	0,041635299
cg00506612	chr12	6673264	+			NOP2;NOP2	Body;Body	N_Shelf	chr12:6676999-6677755		0,79316353	0,746881987	0,046281543	0,000182734	0,04017561
cg08284151	chr12	7864122	-			DPPA3;DPPA3	1stExon;5'UTR				0,571948685	0,5373038	0,034644885	6,01E-06	0,003028828
cg27150849	chr12	8940171	+	rs11519295	rs11513439					12:8831136-8831489	0,88113845	0,856551303	0,024587147	1,21E-08	1,49E-05
cg20689224	chr12	9323646	+	rs80250390		PZP	Body				0,770821197	0,813577713	-0,042756517	2,52E-08	2,88E-05
cg03567814	chr12	10028019	-	rs4764047						12:9919222-9919369	0,706796374	0,642277043	0,064519331	5,54E-08	5,75E-05
cg23519421	chr12	10364612	+			GABARAPL1	TSS1500	N_Shore	chr12:10365369-10365721		0,801301788	0,775646268	0,02565552	0,00019656	0,042331295
cg02606018	chr12	10658281	-							12:10549471-10549818	0,215271943	0,247429535	-0,032157592	3,02E-12	6,88E-09
cg02805465	chr12	10658425	+							12:10549471-10549818	0,435454419	0,51546436	-0,08000994	1,33E-17	5,24E-14
cg07634645	chr12	14720938	-			PLBD1	TSS200	Island	chr12:14720248-14721093	12:14611516-14612398	0,213660819	0,182123777	0,031537041	1,54E-05	0,006357865
cg17768691	chr12	14720948	+			PLBD1	TSS200	Island	chr12:14720248-14721093	12:14611516-14612398	0,244017163	0,212015099	0,032002065	2,79E-05	0,010132176
cg11905611	chr12	14720974	-			PLBD1	TSS200	Island	chr12:14720248-14721093	12:14611516-14612398	0,317004886	0,279729913	0,037274972	3,49E-06	0,001925201
cg25642234	chr12	14721092	+			PLBD1	TSS1500	Island	chr12:14720248-14721093	12:14611516-14612398	0,376427603	0,337462677	0,038964926	0,000109186	0,027681384
cg06528626	chr12	16761002	-			LMO3;LMO3	1stExon;5'UTR				0,66657034	0,622588502	0,043981837	0,000174531	0,038824515
cg05163329	chr12	16762789	-								0,250510194	0,200605055	0,049905139	9,20E-05	0,024544908
cg26560732	chr12	21800683	-			LDHB	Body				0,692363633	0,654148751	0,038214882	5,01E-08	5,27E-05
cg09663059	chr12	29538028	+					S_Shelf	chr12:29534090-29534308	12:29429137-29429659	0,516095088	0,533836097	-0,017741009	2,31E-05	0,008759818
cg01225095	chr12	32909323	+			YARS2	TSS1500	S_Shore	chr12:32908374-32908981		0,08580553	0,061440756	0,024364773	5,23E-10	8,41E-07
cg04888174	chr12	33139435	+	rs35082252						12:33030609-33030847	0,804926316	0,830452047	-0,025525731	3,00E-05	0,010730862
cg00097357	chr12	33591336	-			SYT10	Body	N_Shore	chr12:33591763-33593050	12:33482531-33482882	0,245600119	0,209385908	0,036214211	1,20E-06	0,000805533
cg18232816	chr12	33591505	-			SYT10	Body	N_Shore	chr12:33591763-33593050	12:33482531-33482882	0,185707327	0,153431664	0,032275664	4,34E-07	0,000341319
cg20248611	chr12	34371861	+					Island	chr12:34371627-34372304	12:34262895-34264031	0,162166283	0,26612909	-0,103962807	8,96E-10	1,40E-06
cg15655495	chr12	38532458	-					Island	chr12:38532028-38532615	12:36817956-36818882	0,227457297	0,284613445	-0,057156148	3,08E-14	9,37E-11
cg08037478	chr12	38545085	+		rs76507672					12:36831170-36831513	0,707716696	0,442766991	0,264949705	9,12E-41	2,65E-36
cg00739353	chr12	38546326	+	rs74952261						12:36831970-36841094	0,88551321	0,862379528	0,023133682	0,00021525	0,045062252
cg16712679	chr12	42719762	+			PPHLN1;PPHLN1;PPHLN1;PPHLN1;PPHLN1;ZCRB1;PPHLN1;PPHLN1;ZCRB1;PPHLN1	TSS200;TSS200;TSS200;TSS200;TSS200;5'UTR;TSS200;TSS200;1stExon;TSS200	Island	chr12:42719761-42720119	12:41005863-41006562	0,222519266	0,158636249	0,063883016	3,33E-27	3,29E-23
cg25763520	chr12	49687715	-			PRPH	TSS1500	N_Shore	chr12:49688873-49691360		0,772927126	0,709619484	0,063307642	3,79E-05	0,01287314
cg16205352	chr12	49688176	+			PRPH	TSS1500	N_Shore	chr12:49688873-49691360		0,418428604	0,360865989	0,057562615	2,10E-06	0,001273488
cg19218607	chr12	49928924	+					N_Shelf	chr12:49931623-49933637		0,467786651	0,434192022	0,033594629	5,85E-05	0,017787559
cg03222868	chr12	49933636	+			KCNH3	Body	Island	chr12:49931623-49933637	12:48217843-48219904	0,333383785	0,31004575	0,023338035	0,00022838	0,047002006
cg20115910	chr12	49934906	-			KCNH3	Body	S_Shore	chr12:49931623-49933637		0,783617176	0,758739053	0,024878123	4,28E-05	0,014111434
cg09239106	chr12	49937997	-			KCNH3	Body			12:48224047-48224402	0,447693826	0,407421853	0,040271973	6,83E-06	0,003342885
cg25738529	chr12	49938018	+			KCNH3	Body			12:48224047-48224402	0,294908898	0,256035417	0,03887348	5,63E-06	0,002865496
cg20307021	chr12	50131915	+					N_Shelf	chr12:50135029-50136043		0,733081456	0,756299041	-0,023217585	0,000211658	0,044530852
cg01043616	chr12	50475035	+			ACCN2;ACCN2	Body;Body	Island	chr12:50474869-50475445	12:48761183-48761682	0,459055072	0,382418238	0,076636834	1,73E-06	0,001091312
cg16615454	chr12	50475167	+			ACCN2;ACCN2	Body;Body	Island	chr12:50474869-50475445	12:48761183-48761682	0,657803631	0,557824752	0,099978879	2,60E-06	0,001521164
cg27483455	chr12	50475360	+			ACCN2;ACCN2	Body;Body	Island	chr12:50474869-50475445	12:48761183-48761682	0,914243968	0,887555898	0,02668807	8,23E-07	0,000583216
cg13518385	chr12	50781534	+			FAM186A	Body				0,620152403	0,679673583	-0,059521181	3,42E-09	4,81E-06
cg15392827	chr12	52546122	+					Island	chr12:52545937-52546363	12:50832245-50832625	0,051110732	0,077790306	-0,026679574	0,000225624	0,046542695
cg03691818	chr12	53085038	+			KRT77	Body			12:51371269-51371489	0,117934231	0,027940581	0,08999365	8,67E-43	2,88E-38
cg09708560	chr12	53547922	+							12:51834166-51834278	0,907305584	0,873600337	0,033705247	4,00E-09	5,60E-06
cg19065106	chr12	53722177	-			SP7	Body	S_Shelf	chr12:53718632-53719778	12:52008444-52008521	0,743448554	0,702196415	0,041252139	9,65E-05	0,025351918
cg02491754	chr12	53773040	+			SP1;SP1	TSS1500;TSS1500	N_Shore	chr12:53774336-53774603	12:52059236-52059688	0,337500475	0,277586409	0,059914066	0,00012615	0,030843002
cg03956243	chr12	54059090	+	rs1803177		ATP5G2;ATP5G2	3'UTR;3'UTR				0,5514898	0,681254673	-0,129764874	1,74E-28	1,88E-24
cg22997177	chr12	54070527	+			ATP5G2;ATP5G2	TSS1500;TSS200	N_Shore	chr12:54071053-54071265	12:52355919-52357099	0,177811431	0,132150764	0,045660667	2,78E-07	0,000233736
cg27479634	chr12	54070545	+			ATP5G2;ATP5G2	TSS1500;TSS200	N_Shore	chr12:54071053-54071265	12:52355919-52357099	0,279752341	0,235063311	0,044689031	1,14E-06	0,000771161
cg19842134	chr12	54070591	-			ATP5G2;ATP5G2	TSS1500;TSS200	N_Shore	chr12:54071053-54071265	12:52355919-52357099	0,08159427	0,061038387	0,020555883	0,000203213	0,043302841
cg02905198	chr12	54070610	-			ATP5G2;ATP5G2	TSS1500;TSS200	N_Shore	chr12:54071053-54071265	12:52355919-52357099	0,150522013	0,113820437	0,036701576	2,29E-07	0,000197926
cg11065154	chr12	54088388	+					N_Shore	chr12:54089211-54089413		0,596412464	0,54286431	0,053548154	9,42E-07	0,000654676
cg23261715	chr12	54144380	+					N_Shore	chr12:54144562-54145470		0,542103515	0,498389484	0,043714031	7,49E-08	7,57E-05
cg13839439	chr12	54144521	+					N_Shore	chr12:54144562-54145470		0,625966036	0,561568112	0,064397924	2,01E-10	3,46E-07
cg03059991	chr12	54144785	+					Island	chr12:54144562-54145470	12:52430830-52432367	0,133407007	0,102027538	0,03137947	1,12E-05	0,004958335
cg22171758	chr12	54146133	+					S_Shore	chr12:54144562-54145470		0,764213067	0,711194161	0,053018907	9,82E-06	0,004472393
cg17085352	chr12	54332026	+			HOXC13	TSS1500	N_Shore	chr12:54332805-54333731	12:52618141-52618294	0,09640947	0,07958456	0,01682491	1,68E-05	0,00679459
cg02510471	chr12	54368639	-			HOXC11	Body	Island	chr12:54366815-54369103	12:52654539-52655370	0,125631463	0,105038388	0,020593075	2,32E-06	0,001382149
cg00243574	chr12	54410727	-			HOXC4;HOXC5;HOXC4;HOXC6;HOXC6	5'UTR;Body;1stExon;1stExon;5'UTR	N_Shore	chr12:54411709-54412131		0,063041779	0,086607231	-0,023565452	3,59E-10	5,94E-07
cg25122233	chr12	54412506	-			HOXC4;HOXC5;HOXC6	5'UTR;Body;5'UTR	N_Shore	chr12:54412990-54413346	12:52698693-52699004	0,421125512	0,363839333	0,057286179	2,67E-06	0,00155158
cg00567703	chr12	54413101	+			HOXC4;HOXC5;HOXC6	5'UTR;Body;5'UTR	Island	chr12:54412990-54413346	12:52699087-52699652	0,194294688	0,141477194	0,052817494	1,81E-05	0,007213425
cg15772924	chr12	54413384	+			HOXC4;HOXC5;HOXC6	5'UTR;Body;5'UTR	S_Shore	chr12:54411709-54412131	12:52699087-52699652	0,320975879	0,273171744	0,047804135	3,92E-05	0,013176814
cg13826247	chr12	54424203	+	rs35857063		HOXC4;HOXC5;HOXC6;HOXC6	5'UTR;Body;3'UTR;3'UTR	N_Shore	chr12:54424610-54425173	12:52710187-52710507	0,280326689	0,23764959	0,042677099	1,83E-05	0,007250112
cg05349837	chr12	54430991	+			HOXC4	5'UTR	S_Shelf	chr12:54427025-54428709		0,741737829	0,704091863	0,037645965	0,000129391	0,031399855
cg15244786	chr12	54446279	+			HOXC4;HOXC4	5'UTR;TSS1500	N_Shore	chr12:54447744-54448091		0,413954497	0,358512243	0,055442254	9,39E-05	0,024892972
cg22370252	chr12	54446289	+			HOXC4;HOXC4	5'UTR;TSS1500	N_Shore	chr12:54447744-54448091		0,227888659	0,194146783	0,033741876	0,00020538	0,043584809
cg05944468	chr12	54484290	+			FLJ12825	Body	Island	chr12:54484193-54484403	12:52770461-52770736	0,11233993	0,084747843	0,027592087	3,45E-05	0,011927209
cg19470832	chr12	55419490	+			NEUROD4	5'UTR				0,6877121	0,731050819	-0,043338718	4,42E-05	0,014427496
cg23200371	chr12	56367680	+	rs77322402		RAB5B	TSS200	Island	chr12:56367636-56368172	12:54653473-54654432	0,029564296	0,025361861	0,004202435	4,36E-05	0,014261003
cg16451431	chr12	57616956	+			NXPH4	Body	N_Shore	chr12:57618769-57619402		0,263054336	0,191512983	0,071541353	1,79E-06	0,001124469
cg03161454	chr12	57617297	+			NXPH4	Body	N_Shore	chr12:57618769-57619402		0,488723015	0,422566571	0,066156444	4,02E-08	4,34E-05
cg06596054	chr12	57998581	+			DTX3	TSS200			12:56284848-56285137	0,067942381	0,049985847	0,017956534	5,11E-07	0,000390515
cg18856731	chr12	58011764	-					N_Shore	chr12:58013171-58013652		0,612923263	0,533723149	0,079200114	3,33E-07	0,000270403
cg17277845	chr12	58019807	-			B4GALNT1;SLC26A10	3'UTR;3'UTR	N_Shore	chr12:58021294-58022037		0,493458389	0,442940698	0,050517691	0,000153499	0,035811004
cg09932758	chr12	58022542	-			B4GALNT1	Body	S_Shore	chr12:58021294-58022037	12:56308677-56308894	0,337612401	0,303399849	0,034212553	0,000143692	0,034035366
cg00062356	chr12	58087544	-			OS9;OS9;OS9;OS9	TSS200;TSS200;TSS200;TSS200	Island	chr12:58087531-58088029	12:56373807-56374643	0,145288213	0,159237459	-0,013949246	0,000148844	0,034970649
cg24502192	chr12	58138329	-			TSPAN31	TSS1500			12:56424585-56425394	0,24376807	0,277263356	-0,033495286	1,17E-05	0,005116978
cg25452172	chr12	58162751	-	rs703842		METTL1;METTL1	3'UTR;3'UTR	N_Shelf	chr12:58165563-58165962		0,588954971	0,668363749	-0,079408778	2,86E-22	1,75E-18
cg06941429	chr12	59139263	-								0,62764472	0,662702245	-0,035057526	0,000161622	0,037018976
cg24406754	chr12	64783110	-			C12orf56;C12orf56	Body;Body	N_Shore	chr12:64784010-64784664	12:63069128-63069486	0,874296156	0,838854382	0,035441774	0,000155676	0,036047591
cg08615596	chr12	68758840	+							12:67045095-67045168	0,070419275	0,04623426	0,024185015	1,92E-17	7,45E-14
cg11565911	chr12	72233249	-			TBC1D15;TBC1D15;TBC1D15;TBC1D15	TSS1500;TSS1500;TSS1500;TSS1500	N_Shore	chr12:72233323-72233635	12:70519507-70520116	0,30612234	0,242186921	0,06393542	1,42E-05	0,005991973
cg02341729	chr12	77112873	-								0,792876432	0,812247958	-0,019371526	1,26E-06	0,000837173
cg17842218	chr12	79967749	-							12:78491684-78492170	0,74632502	0,714331748	0,031993272	1,60E-05	0,006540757
cg21126707	chr12	81111012	+			MYF5	1stExon	Island	chr12:81110725-81111126	12:79634784-79635257	0,479132991	0,394253635	0,084879356	5,41E-08	5,63E-05
cg00047843	chr12	83321412	+			TMTC2	Body				0,579837018	0,617120916	-0,037283898	2,95E-06	0,001676495
cg09443347	chr12	88178374	+	rs7136026						12:86702326-86702506	0,560138869	0,532834051	0,027304818	1,10E-06	0,000749452
cg22486928	chr12	96251729	-			SNRPF	TSS1500	N_Shore	chr12:96252020-96252246	12:94775848-94776044	0,217246622	0,180827395	0,036419227	1,96E-05	0,007628054
cg15712226	chr12	96252066	-			SNRPF	TSS1500	Island	chr12:96252020-96252246		0,146235834	0,112091151	0,034144683	1,10E-07	0,000104923
cg08257212	chr12	100546281	+								0,685430609	0,747879158	-0,062448549	1,55E-14	4,86E-11
cg21218646	chr12	100953360	+			NR1H4	Body			12:99477310-99477678	0,807331061	0,780686454	0,026644607	1,57E-07	0,000141623
cg17520215	chr12	100967016	-			GAS2L3	TSS1500	N_Shore	chr12:100967293-100967845	12:99491134-99492068	0,563412556	0,503269591	0,060142966	2,05E-05	0,007906515
cg04008601	chr12	103696126	-			C12orf42;C12orf42	Body;Body	Island	chr12:103696090-103696418	12:102219992-102220527	0,055214603	0,090688423	-0,03547382	2,32E-11	4,41E-08
cg25027799	chr12	104659306	-			TXNRD1	Body	Island	chr12:104659057-104659583	12:103183188-103183713	0,551017426	0,603473611	-0,052456185	1,73E-08	2,04E-05
cg11711057	chr12	107974444	-			BTBD11;BTBD11	TSS200;Body	N_Shore	chr12:107974842-107975305		0,586887363	0,622794085	-0,035906722	9,15E-05	0,024470696
cg21757872	chr12	107974453	-			BTBD11;BTBD11	TSS200;Body	N_Shore	chr12:107974842-107975305		0,592842728	0,627212047	-0,034369318	6,03E-06	0,003032994
cg12900929	chr12	108154862	+			PRDM4;PRDM4	1stExon;5'UTR	Island	chr12:108154394-108155137	12:106678423-106679487	0,095791016	0,063939683	0,031851333	9,16E-18	3,67E-14
cg13721169	chr12	108168824	+	rs75704747		ASCL4;ASCL4	1stExon;5'UTR	N_Shore	chr12:108168986-108169570		0,568607785	0,513964876	0,054642909	8,64E-06	0,004019305
cg05555875	chr12	108835700	-								0,561951512	0,593985875	-0,032034364	0,000197613	0,042459703
cg01589998	chr12	109729478	-			FOXN4	Body	N_Shore	chr12:109729572-109729826	12:108213861-108214061	0,108172015	0,087462193	0,020709822	0,000155248	0,036020368
cg17410295	chr12	109729809	+			FOXN4	Body	Island	chr12:109729572-109729826		0,05508235	0,037828269	0,017254081	2,30E-06	0,001371542
cg24477309	chr12	109730121	-			FOXN4	Body	S_Shore	chr12:109729572-109729826		0,323209676	0,290852038	0,032357638	3,15E-05	0,011155295
cg20884605	chr12	112205368	+			ALDH2	Body	S_Shore	chr12:112204498-112204979		0,226835115	0,246772916	-0,019937801	1,93E-05	0,00755173
cg18803850	chr12	112395043	+			TMEM116	5'UTR			12:110878825-110879823	0,700648373	0,749134727	-0,048486354	5,19E-09	6,95E-06
cg11899507	chr12	112585762	+			TRAFD1;TRAFD1	Body;Body				0,710646732	0,679743667	0,030903065	0,000139153	0,033248309
cg20368301	chr12	113985700	-								0,53311074	0,506321136	0,026789605	0,000224492	0,046391396
cg15769343	chr12	120835663	+					Island	chr12:120835586-120835927	12:119319982-119320221	0,54251448	0,478691317	0,063823163	0,000196709	0,042343446
cg24622544	chr12	121021673	+	rs3049535				N_Shore	chr12:121022419-121022704	12:119505815-119506070	0,189684092	0,222055133	-0,032371041	0,000180518	0,039820187
cg03495030	chr12	121437256	+			HNF1A	Body				0,440435785	0,406777036	0,033658749	0,000201468	0,043034223
cg05298628	chr12	123379569	-			VPS37B	Body	N_Shore	chr12:123380333-123380894		0,235275521	0,262052666	-0,026777146	1,12E-05	0,004950898
cg06634460	chr12	123380891	-			VPS37B	TSS200	Island	chr12:123380333-123380894	12:121946287-121946930	0,190502127	0,22943614	-0,038934013	0,000153392	0,035804037
cg24664957	chr12	123381003	+			VPS37B	TSS1500	S_Shore	chr12:123380333-123380894		0,642472925	0,675334621	-0,032861697	3,38E-06	0,001876774
cg06606198	chr12	124086727	-			DDX55	1stExon	Island	chr12:124086217-124087015	12:122652171-122652968	0,015910951	0,018271189	-0,002360239	1,94E-08	2,26E-05
cg15238831	chr12	129422257	-			GLT1D1	Body				0,828643004	0,839954183	-0,011311179	2,85E-06	0,001625915
cg21110873	chr12	131712414	-							12:130278367-130278706	0,703386651	0,659526579	0,043860072	2,74E-11	5,17E-08
cg13328064	chr12	132357918	-							12:130923871-130924057	0,6249085	0,686070679	-0,061162179	1,30E-08	1,59E-05
cg01763636	chr12	132568565	-			EP400NL	TSS1500	N_Shore	chr12:132568607-132569715	12:131134488-131135695	0,102296495	0,088668553	0,013627942	4,32E-08	4,56E-05
cg15159017	chr12	132854526	+			GALNT9;LOC100130238	Body;Body	N_Shore	chr12:132855170-132855382	12:131364017-131364600	0,287500944	0,256879227	0,030621717	0,000174682	0,038824515
cg15409133	chr12	132900072	-			GALNT9	Body	N_Shore	chr12:132900224-132901089	12:131409940-131410402	0,09209674	0,124051702	-0,031954962	0,000155085	0,036020368
cg21894124	chr12	132904689	-			GALNT9	Body	N_Shore	chr12:132905449-132906206	12:131414548-131414922	0,249395669	0,285455795	-0,036060126	2,45E-05	0,009173588
cg05143633	chr12	132905611	-			GALNT9	1stExon	Island	chr12:132905449-132906206	12:131415361-131416637	0,121349502	0,141195626	-0,019846124	8,51E-05	0,023270606
cg18833933	chr12	133185615	+					N_Shore	chr12:133186737-133187103	12:131695664-131695756	0,467477826	0,403551078	0,063926748	1,42E-07	0,000130389
cg12515485	chr12	133185630	+	rs2323973				N_Shore	chr12:133186737-133187103	12:131695664-131695756	0,580177832	0,531227861	0,048949971	6,82E-06	0,003341927
cg13180105	chr13	19968841	-		rs71197100			S_Shelf	chr13:19964791-19965017		0,829896988	0,887653914	-0,057756926	4,79E-07	0,000368825
cg03858448	chr13	20138965	+					Island	chr13:20138855-20139323	13:19036761-19037323	0,718812734	0,673879886	0,044932849	3,94E-06	0,002120711
cg22999268	chr13	20532672	-			ZMYM2;ZMYM2	TSS200;TSS200	Island	chr13:20531548-20533630	13:19429549-19431803	0,047287926	0,040773885	0,006514041	0,000118187	0,029373109
cg19870370	chr13	21010223	-			CRYL1	Body	Island	chr13:21009774-21010338	13:19907471-19908390	0,470654003	0,418565296	0,052088708	6,99E-05	0,020248221
cg17549366	chr13	21141057	+			IFT88;IFT88	TSS200;TSS200	Island	chr13:21140951-21141719	13:20038903-20039750	0,080576837	0,087290544	-0,006713707	0,000104807	0,026938256
cg06710937	chr13	23489940	+					Island	chr13:23489630-23490058	13:22387631-22388148	0,075603535	0,022360071	0,053243464	5,22E-25	3,98E-21
cg17232111	chr13	23490053	+					Island	chr13:23489630-23490058	13:22387631-22388148	0,235107723	0,165350925	0,069756798	1,07E-05	0,004779687
cg02625623	chr13	23493069	+					S_Shelf	chr13:23489630-23490058		0,898310644	0,918582156	-0,020271512	8,97E-11	1,57E-07
cg01211124	chr13	25874859	+			NUPL1;NUPL1	TSS1500;TSS1500	N_Shore	chr13:25874994-25876200		0,607408134	0,575361161	0,032046973	0,000172325	0,03859486
cg10776186	chr13	25875020	+	rs74042916		NUPL1;NUPL1	TSS1500;TSS1500	Island	chr13:25874994-25876200	13:24772995-24773437	0,661375936	0,567954587	0,093421349	3,15E-10	5,25E-07
cg21535947	chr13	25875133	-			NUPL1;NUPL1	TSS1500;TSS1500	Island	chr13:25874994-25876200	13:24772995-24773437	0,37471722	0,271990585	0,102726635	6,42E-13	1,60E-09
cg08532057	chr13	25875436	+	rs7335827		NUPL1;NUPL1	TSS1500;TSS1500	Island	chr13:25874994-25876200	13:24772995-24773437	0,324298914	0,221100688	0,103198226	7,63E-11	1,35E-07
cg27288021	chr13	27643289	-			USP12	3'UTR				0,860382734	0,884567511	-0,024184777	5,22E-07	0,000395484
cg09037025	chr13	27745785	-			USP12;USP12	5'UTR;1stExon			13:26643087-26644468	0,162977982	0,181482137	-0,018504156	2,35E-07	0,000202719
cg25877436	chr13	27998191	-			GTF3A	TSS1500	N_Shore	chr13:27998586-27999178		0,62775975	0,553678511	0,074081239	7,34E-06	0,00353154
cg02983436	chr13	29352788	-					Island	chr13:29352787-29353205	13:28250616-28251181	0,770148279	0,805328283	-0,035180003	5,64E-08	5,84E-05
cg24990494	chr13	32520050	-			EEF1DP3	Body				0,923858214	0,932348943	-0,008490729	6,08E-07	0,000451871
cg20743905	chr13	34116177	-					N_Shore	chr13:34116557-34117140		0,68571229	0,654572728	0,031139562	5,78E-05	0,017702256
cg24769969	chr13	36051666	+			MIR548F5;NBEA;MAB21L1	Body;Body;TSS1500	N_Shore	chr13:36052553-36053119		0,253236065	0,200466494	0,052769571	7,01E-05	0,020282942
cg07554357	chr13	36051749	+			MIR548F5;NBEA;MAB21L1	Body;Body;TSS1500	N_Shore	chr13:36052553-36053119		0,189393905	0,14653792	0,042855985	7,56E-06	0,003623886
cg08081379	chr13	41496707	-			SUGT1L1	TSS1500	Island	chr13:41496587-41496806	13:40394623-40394806	0,88395963	0,814626539	0,06933309	0,000116059	0,029012513
cg00618312	chr13	41556559	-			ELF1;ELF1	TSS200;5'UTR				0,13262402	0,161323812	-0,028699792	0,000118589	0,029423431
cg11861206	chr13	42146128	+			KIAA0564	Body			13:41043633-41044344	0,611317867	0,657734285	-0,046416417	9,68E-12	1,98E-08
cg05077231	chr13	49793054	+			MLNR	TSS1500	N_Shore	chr13:49794125-49795542	13:48691055-48691172	0,344079098	0,296761397	0,047317701	2,33E-05	0,008794279
cg07447742	chr13	49793170	+			MLNR	TSS1500	N_Shore	chr13:49794125-49795542	13:48691055-48691172	0,361837201	0,316349501	0,045487701	0,000136582	0,032810368
cg26897297	chr13	49796434	-			MLNR	Body	S_Shore	chr13:49794125-49795542	13:48694366-48694497	0,642974609	0,595795272	0,047179337	0,000187007	0,040822215
cg26256420	chr13	51556292	-							13:50454245-50454510	0,585993671	0,603830148	-0,017836478	1,30E-05	0,005560592
cg04206644	chr13	52026632	-			INTS6;INTS6;INTS6	5'UTR;1stExon;1stExon	Island	chr13:52025691-52027946	13:50923663-50925976	0,026941559	0,023381854	0,003559705	0,00018937	0,041222033
cg22547286	chr13	52603628	+	rs1054780		ALG11;UTP14C	3'UTR;Body				0,90536946	0,933140637	-0,027771177	2,25E-13	5,88E-10
cg22398616	chr13	53314203	-			LECT1;LECT1	TSS1500;TSS1500	S_Shore	chr13:53313127-53314045		0,608429502	0,573746815	0,034682687	2,27E-05	0,008632077
cg14950829	chr13	53419617	-			PCDH8;PCDH8	Body;Body	N_Shore	chr13:53419897-53422872	13:52317386-52320873	0,231190386	0,186422224	0,044768162	0,000204747	0,043496517
cg19497424	chr13	59288525	+	rs9538170						13:58186259-58186612	0,798855531	0,775214884	0,023640646	2,90E-05	0,010445458
cg26155504	chr13	59531638	-							13:58429601-58429713	0,776622179	0,751976847	0,024645332	1,73E-05	0,006961346
cg21235025	chr13	72249355	-			DACH1;DACH1;DACH1	Body;Body;Body	Island	chr13:72249084-72249356	13:71147086-71147467	0,56847546	0,603251065	-0,034775605	1,49E-11	2,93E-08
cg23101138	chr13	72249465	-			DACH1;DACH1;DACH1	Body;Body;Body	S_Shore	chr13:72249084-72249356	13:71147086-71147467	0,863079458	0,876540463	-0,013461005	0,000195466	0,042134761
cg15798516	chr13	75814711	+			LOC647288	TSS200				0,906962716	0,91646551	-0,009502794	0,00014089	0,033508389
cg16727923	chr13	84453665	-			SLITRK1	1stExon	Island	chr13:84453664-84453897	13:83351215-83352334	0,07375196	0,046225727	0,027526233	0,000223089	0,046164692
cg27537306	chr13	84480672	+							13:83378577-83378953	0,582290993	0,616970248	-0,034679255	2,97E-08	3,31E-05
cg17775765	chr13	95354021	+					N_Shore	chr13:95354189-95355184	13:94151944-94153356	0,185761121	0,138843772	0,04691735	2,98E-07	0,000245473
cg11007120	chr13	95366456	+					S_Shore	chr13:95363152-95366051		0,362786166	0,301189433	0,061596733	8,28E-06	0,003883378
cg01185530	chr13	96329433	-			DNAJC3;DNAJC3	5'UTR;1stExon	Island	chr13:96328868-96329946	13:95126558-95128054	0,033794535	0,024680553	0,009113982	2,21E-12	5,10E-09
cg25642880	chr13	96581176	+			UGGT2	Body			13:95378400-95379322	0,755143474	0,778806659	-0,023663185	7,41E-05	0,021077158
cg25701710	chr13	99127090	+			STK24;STK24	Body;Body	Island	chr13:99127039-99127344	13:97925041-97925345	0,839389255	0,889300875	-0,049911619	1,10E-11	2,23E-08
cg24056269	chr13	99171636	-			STK24;STK24	Body;Body				0,783235638	0,865916651	-0,082681013	4,10E-23	2,72E-19
cg27053299	chr13	100548780	+			CLYBL	3'UTR	Island	chr13:100547633-100548911	13:99346218-99346880	0,52342188	0,429423565	0,093998315	1,38E-06	0,00090123
cg05833851	chr13	100548910	+			CLYBL	3'UTR	Island	chr13:100547633-100548911		0,905321063	0,880828434	0,024492629	6,58E-06	0,003246579
cg16813662	chr13	100650387	+					Island	chr13:100649322-100650388	13:99447248-99448389	0,465931835	0,417246263	0,048685572	4,29E-05	0,014131073
cg05372727	chr13	107029018	+								0,871929644	0,886719171	-0,014789527	8,87E-05	0,023953936
cg12573318	chr13	111040014	-			COL4A2	Body	S_Shore	chr13:111038079-111038401	13:109837763-109838338	0,040757013	0,057530687	-0,016773674	6,74E-05	0,019704773
cg12736438	chr13	111214457	+	rs11425434		RAB20	TSS1500	Island	chr13:111213589-111214477	13:110011416-110012543	0,056494508	0,046137204	0,010357304	1,51E-06	0,000973501
cg25616771	chr13	111322081	-			CARS2	Body			13:110119995-110120113	0,768092285	0,787356417	-0,019264131	0,000165666	0,037611744
cg19001789	chr13	111464554	-					N_Shore	chr13:111464738-111465988	13:110262437-110264460	0,307263377	0,25421832	0,053045056	0,000153379	0,035804037
cg03427330	chr13	111465028	-					Island	chr13:111464738-111465988	13:110262437-110264460	0,127751308	0,101986371	0,025764937	7,97E-05	0,022223847
cg14361252	chr13	111465457	+	rs36029197				Island	chr13:111464738-111465988	13:110262437-110264460	0,398617668	0,255369905	0,143247763	2,94E-05	0,010584855
cg05852786	chr13	111466326	-					S_Shore	chr13:111464738-111465988	13:110262437-110264460	0,861648177	0,820055291	0,041592886	0,000167019	0,03780828
cg02739040	chr13	112547370	+		rs59282547			N_Shore	chr13:112547458-112548130	13:111595342-111596108	0,140409233	0,178050266	-0,037641033	5,59E-05	0,017295262
cg17622246	chr13	112550380	+					S_Shelf	chr13:112547458-112548130	13:111598318-111598456	0,85477695	0,841221473	0,013555478	0,000107311	0,027415216
cg15466862	chr13	112722333	+			SOX1	1stExon	Island	chr13:112720564-112723582	13:111768412-111771348	0,03127194	0,020305124	0,010966816	5,25E-09	7,00E-06
cg06470855	chr13	112997365	-					Island	chr13:112997192-112997717	13:112044797-112045718	0,572289509	0,643659361	-0,071369852	1,02E-05	0,004607095
cg08293242	chr13	112997541	-					Island	chr13:112997192-112997717	13:112044797-112045718	0,7421019	0,793612089	-0,051510189	0,000119078	0,029513411
cg21622536	chr13	112997643	+					Island	chr13:112997192-112997717	13:112044797-112045718	0,855265271	0,890461459	-0,035196188	0,000110962	0,028039969
cg13001878	chr13	113777032	-			F10	TSS200				0,695148187	0,660618592	0,034529595	0,000113448	0,028528503
cg14929266	chr13	113864086	-			CUL4A;PCID2;PCID2;PCID2;CUL4A	5'UTR;TSS1500;TSS1500;TSS1500;1stExon	Island	chr13:113862362-113864517	13:112910400-112912539	0,026305218	0,029498547	-0,00319333	7,41E-05	0,021077158
cg00804338	chr13	114239234	-			TFDP1;TFDP1	5'UTR;Body			13:113286100-113287960	0,183646422	0,018657758	0,164988664	8,06E-52	9,37E-47
cg23778841	chr13	114239697	-			TFDP1;TFDP1	5'UTR;Body			13:113286100-113287960	0,056314168	0,023307275	0,033006893	1,96E-26	1,75E-22
cg19292611	chr13	114288232	+			TFDP1;TFDP1	Body;Body	N_Shore	chr13:114290024-114290262	13:113335918-113336473	0,851390933	0,904387853	-0,05299692	5,65E-13	1,41E-09
cg21966345	chr13	114290393	+			TFDP1;TFDP1	Body;Body	S_Shore	chr13:114290024-114290262	13:113338060-113338458	0,933435645	0,944423181	-0,010987537	0,000220515	0,045834308
cg26355737	chr13	114292172	-			TFDP1;TFDP1	Body;Body	N_Shore	chr13:114292551-114292886	13:113340159-113340288	0,85594652	0,92287536	-0,06692884	8,62E-24	6,17E-20
cg26870865	chr13	114294447	+			TFDP1;TFDP1	Body;Body	S_Shore	chr13:114292551-114292886	13:113342377-113342585	0,792428294	0,827188283	-0,034759989	3,61E-09	5,01E-06
cg00640775	chr13	114294515	-			TFDP1;TFDP1	Body;Body	S_Shore	chr13:114292551-114292886	13:113342377-113342585	0,886886592	0,923131558	-0,036244966	1,71E-16	6,31E-13
cg09350536	chr14	23236725	+			OXA1L	Body	S_Shore	chr14:23235774-23236578		0,263063303	0,291384547	-0,028321244	0,000132672	0,032095589
cg02047809	chr14	31343146	+	rs8015095	rs79952306	COCH;COCH	TSS1500;TSS1500	N_Shore	chr14:31343355-31344757	14:30412895-30414631	0,377856735	0,337955346	0,039901389	0,000135728	0,032698291
cg26069353	chr14	31343427	-			COCH;COCH	TSS1500;TSS1500	Island	chr14:31343355-31344757	14:30412895-30414631	0,036748528	0,028545109	0,00820342	1,86E-05	0,007344211
cg02987832	chr14	35761633	+	rs1048990	rs11547365	PSMA6;PSMA6	1stExon;5'UTR	Island	chr14:35761400-35761854	14:34831078-34831790	0,043551143	0,094376255	-0,050825113	1,92E-32	2,98E-28
cg01757308	chr14	35786537	+			PSMA6	3'UTR				0,892441842	0,904784144	-0,012342302	4,39E-07	0,000344429
cg25617340	chr14	37128011	-			PAX9	5'UTR	Island	chr14:37126786-37128274	14:36196488-36198025	0,039733336	0,047449223	-0,007715887	0,000222418	0,046085675
cg04565337	chr14	38071768	-					S_Shelf	chr14:38067446-38069207	14:37141499-37141625	0,360063155	0,31478909	0,045274064	0,000110926	0,028039969
cg21243939	chr14	55033137	+			SAMD4A;SAMD4A	TSS1500;TSS1500	Island	chr14:55031826-55035030	14:54101577-54104039	0,028466935	0,036644543	-0,008177608	0,000125595	0,030767809
cg14102005	chr14	56645376	-			PELI2	Body				0,499425448	0,455242351	0,044183097	1,72E-06	0,001091312
cg08082389	chr14	60561405	+			C14orf135	5'UTR	S_Shelf	chr14:60558340-60559176		0,560788989	0,641255447	-0,080466458	1,77E-13	4,72E-10
cg10749808	chr14	61746626	+	rs77238355		TMEM30B;TMEM30B	1stExon;3'UTR	N_Shore	chr14:61746804-61748141		0,449978174	0,40883961	0,041138564	9,66E-06	0,004416083
cg01084740	chr14	61748243	+			TMEM30B;TMEM30B	1stExon;5'UTR	S_Shore	chr14:61746804-61748141	14:60816558-60818144	0,415951092	0,369485881	0,046465211	1,85E-05	0,007320725
cg11001769	chr14	61748440	+	rs77080549		TMEM30B;TMEM30B	1stExon;5'UTR	S_Shore	chr14:61746804-61748141		0,711405286	0,664335066	0,04707022	8,61E-05	0,023471478
cg05398967	chr14	62280172	-					S_Shore	chr14:62279037-62279339		0,635279023	0,577940995	0,057338029	0,000157716	0,036303132
cg04994481	chr14	65345381	+					N_Shore	chr14:65346111-65347346		0,822406668	0,797705958	0,02470071	0,000209058	0,044143797
cg21148594	chr14	65704156	+								0,651368632	0,759117057	-0,107748425	9,85E-22	5,87E-18
cg16129526	chr14	69968273	-			FLJ44817	Body				0,589351789	0,55892169	0,030430099	2,68E-05	0,009826679
cg14912575	chr14	70038236	-			C14orf162	TSS1500	Island	chr14:70038108-70040302	14:69107873-69111386	0,344390117	0,299763327	0,04462679	8,04E-05	0,022357891
cg19937979	chr14	70039915	+					Island	chr14:70038108-70040302	14:69107873-69111386	0,441041774	0,380643813	0,060397962	1,19E-06	0,000799622
cg07004386	chr14	70040391	-					N_Shore	chr14:70041213-70041662	14:69107873-69111386	0,369844123	0,282468587	0,087375536	1,98E-06	0,00121146
cg09869130	chr14	70178771	+			KIAA0247	3'UTR				0,355057733	0,311952827	0,043104906	8,03E-08	8,02E-05
cg23972474	chr14	70404320	+	rs170568		SMOC1;SMOC1	Body;Body				0,622310422	0,566863247	0,055447176	0,000106399	0,027242025
cg19568115	chr14	70830156	-					S_Shelf	chr14:70826255-70826580		0,697431448	0,649877435	0,047554013	1,80E-05	0,007179432
cg05927268	chr14	74769367	-			ABCD4;ABCD4	Body;Body	Island	chr14:74769366-74769815	14:73839100-73839568	0,043267071	0,035379655	0,007887416	2,27E-05	0,008627699
cg09835878	chr14	74815131	-			C14orf115	TSS200				0,858942801	0,832108356	0,026834445	7,44E-05	0,021118865
cg09945151	chr14	75594005	+			NEK9	TSS1500	Island	chr14:75593293-75594011	14:74663047-74663759	0,047468252	0,033349636	0,014118617	4,57E-05	0,014818652
cg18717329	chr14	76779341	+	rs2885128							0,875998382	0,859364829	0,016633553	0,000154831	0,036020368
cg24996930	chr14	77229233	+			VASH1	1stExon	S_Shore	chr14:77227569-77228691	14:76298814-76299089	0,535759968	0,505954098	0,029805871	0,000195264	0,042110619
cg22878414	chr14	78870133	+			NRXN3;NRXN3	5'UTR;1stExon				0,106029106	0,117654375	-0,011625269	0,00018044	0,039820187
cg20023538	chr14	88609741	-								0,65374299	0,586007946	0,067735044	5,76E-15	1,90E-11
cg12866656	chr14	88791864	+		rs10139044	KCNK10	Body	N_Shore	chr14:88792904-88793324		0,801116886	0,75102772	0,050089166	5,86E-06	0,002970248
cg10935723	chr14	88793634	-			KCNK10	TSS1500	S_Shore	chr14:88792904-88793324		0,793136867	0,747802414	0,045334453	0,000168152	0,037967428
cg10867349	chr14	88793741	-			KCNK10	TSS1500	S_Shore	chr14:88792904-88793324		0,79383715	0,739051449	0,054785701	1,98E-05	0,007715325
cg22794378	chr14	89029563	-			ZC3H14;ZC3H14;ZC3H14;ZC3H14;ZC3H14	TSS200;Body;Body;Body;Body	Island	chr14:89029178-89029938	14:88098932-88099711	0,026418198	0,021153141	0,005265058	1,22E-12	2,90E-09
cg05377165	chr14	89628422	+			FOXN3;FOXN3	3'UTR;3'UTR	N_Shore	chr14:89628885-89629199	14:88698102-88698176	0,90793915	0,936717859	-0,028778709	8,37E-17	3,11E-13
cg02325951	chr14	89878619	-			FOXN3;FOXN3	Body;Body	N_Shelf	chr14:89882421-89884278		0,562537064	0,682727359	-0,120190295	2,52E-25	1,98E-21
cg18466859	chr14	91282281	+			TTC7B	Body	Island	chr14:91282227-91282757	14:90352034-90352619	0,026457737	0,029441613	-0,002983876	5,94E-05	0,018027437
cg12159314	chr14	92787905	+			SLC24A4	TSS1500	N_Shore	chr14:92788913-92789204		0,646757573	0,610922349	0,035835225	0,00012528	0,030722272
cg07031872	chr14	92788417	+			SLC24A4	TSS1500	N_Shore	chr14:92788913-92789204		0,562899902	0,510000627	0,052899275	3,84E-06	0,002074035
cg24195486	chr14	92788580	+			SLC24A4	TSS1500	N_Shore	chr14:92788913-92789204		0,491909023	0,433426297	0,058482726	2,37E-09	3,45E-06
cg25293251	chr14	93260171	-			GOLGA5	TSS1500	N_Shore	chr14:93260307-93260924		0,338604844	0,303486177	0,035118667	6,19E-06	0,003090356
cg13186710	chr14	96001627	-		rs28680410	GLRX5;SNHG10;SNHG10	1stExon;TSS1500;TSS1500	Island	chr14:96000676-96001865	14:95070430-95071831	0,222911027	0,200835169	0,022075858	0,000215362	0,045065536
cg13673514	chr14	101035818	+	rs12893609		BEGAIN;BEGAIN	TSS1500;5'UTR	S_Shore	chr14:101033876-101035229		0,319485859	0,265599039	0,05388682	5,70E-05	0,017538214
cg26279372	chr14	101036192	-			BEGAIN	TSS200	S_Shore	chr14:101033876-101035229		0,477679886	0,413913209	0,063766677	6,99E-06	0,003396721
cg13521842	chr14	101036202	+			BEGAIN	TSS200	S_Shore	chr14:101033876-101035229		0,234432548	0,168977093	0,065455454	1,63E-05	0,006632386
cg05224126	chr14	101528671	-					N_Shelf	chr14:101531643-101532384	14:100598237-100598428	0,884433376	0,868652208	0,015781168	0,000219918	0,045792208
cg22799420	chr14	102028994	+			DIO3;DIO3	3'UTR;1stExon	Island	chr14:102025989-102031567	14:101098745-101098967	0,452060292	0,398823455	0,053236837	3,41E-06	0,001889797
cg24127506	chr14	102050490	-					N_Shore	chr14:102050814-102051025	14:101120126-101120800	0,67887454	0,722489608	-0,043615068	6,21E-06	0,003097411
cg23012310	chr14	102050627	+					N_Shore	chr14:102050814-102051025	14:101120126-101120800	0,660809258	0,735127218	-0,07431796	1,92E-05	0,007531601
cg23429749	chr14	102050815	-					Island	chr14:102050814-102051025	14:101120126-101120800	0,708759499	0,750424882	-0,041665383	7,08E-05	0,020379878
cg23904247	chr14	102554826	-			HSP90AA1;HSP90AA1	TSS1500;Body	S_Shore	chr14:102552721-102554068	14:101624474-101624817	0,038654741	0,031474578	0,007180164	7,87E-06	0,003727495
cg01806195	chr14	102701850	-			RAGE	Body			14:101771539-101771614	0,203245454	0,179905964	0,02333949	4,34E-05	0,014216652
cg14503987	chr14	102786530	+			ZNF839	Body	Island	chr14:102785930-102786538	14:101855491-101856384	0,411301817	0,368052035	0,043249782	3,42E-07	0,000276171
cg09263731	chr14	102789670	-			ZNF839	Body	S_Shelf	chr14:102785930-102786538		0,216233425	0,290105784	-0,073872359	9,19E-07	0,000640424
cg19373199	chr14	103010825	+					Island	chr14:103010784-103011625		0,207126824	0,18141049	0,025716334	0,000146166	0,034445903
cg11097968	chr14	103012188	+					S_Shore	chr14:103010784-103011625	14:102081925-102082110	0,542412539	0,495209898	0,047202641	9,06E-06	0,004190991
cg23897302	chr14	103393970	+			AMN	Body	N_Shore	chr14:103394397-103397070		0,496766917	0,424029161	0,072737756	5,15E-11	9,28E-08
cg10973146	chr14	103568471	+	rs35272284		C14orf73	Body	Island	chr14:103568365-103571499	14:102638184-102639039	0,65289321	0,58692915	0,06596406	2,97E-07	0,000244872
cg11287888	chr14	103604700	+					Island	chr14:103604539-103605504	14:102674303-102675458	0,302935371	0,258235796	0,044699574	4,82E-05	0,015450511
cg01595366	chr14	103605032	+					Island	chr14:103604539-103605504	14:102674303-102675458	0,165640763	0,124967329	0,040673434	2,69E-06	0,001558999
cg01937803	chr14	103605307	+					Island	chr14:103604539-103605504	14:102674303-102675458	0,272044766	0,221450602	0,050594164	2,78E-06	0,00159742
cg18927077	chr14	103605358	-					Island	chr14:103604539-103605504	14:102674303-102675458	0,498795329	0,414057521	0,084737808	2,14E-05	0,008191463
cg20502901	chr14	103656054	+		rs2771399			S_Shore	chr14:103655241-103655928	14:102724995-102725855	0,267299858	0,232791573	0,034508285	1,05E-05	0,004697823
cg18162670	chr14	103686567	-					Island	chr14:103686558-103687376	14:102756320-102757117	0,299347881	0,256476904	0,042870976	7,17E-05	0,020571035
cg15685144	chr14	103740597	+					Island	chr14:103739578-103740892	14:102809332-102810663	0,219879861	0,189854334	0,030025527	0,000236118	0,048078404
cg19544707	chr14	103746266	+					Island	chr14:103745232-103746271	14:102815006-102816024	0,295583237	0,223721859	0,071861378	0,000125933	0,03083438
cg18664856	chr14	105240263	+	rs67119047		AKT1;AKT1;AKT1	Body;Body;Body	Island	chr14:105240169-105240429	14:104311192-104311474	0,931389653	0,937692268	-0,006302614	9,93E-05	0,025898489
cg05308904	chr14	106657833	+							14:105728780-105728879	0,809228295	0,760875522	0,048352773	2,97E-08	3,31E-05
cg23047397	chr14	106661062	+							14:105731826-105732324	0,74355463	0,673980255	0,069574375	1,81E-09	2,69E-06
cg04238789	chr14	106662949	-							14:105733838-105734540	0,4912827	0,43125365	0,060029051	2,20E-11	4,19E-08
cg11447162	chr15	21380171	-		rs11857965			N_Shore	chr15:21380192-21380686	15:19644830-19645345	0,602455045	0,661494347	-0,059039302	2,41E-06	0,001427284
cg27458888	chr15	25684578	+			UBE3A	TSS1500	S_Shore	chr15:25683348-25684415	15:23234442-23235742	0,047170625	0,033027833	0,014142792	6,18E-05	0,018579608
cg18382982	chr15	30487914	-			DKFZP434L187	TSS1500	Island	chr15:30487776-30488680	15:28275075-28275955	0,028694823	0,119742561	-0,091047738	3,01E-23	2,03E-19
cg19961766	chr15	31621796	-		rs75631319	KLF13	Body	Island	chr15:31621655-31621893	15:29408797-29409185	0,521953383	0,552132752	-0,030179369	0,000109088	0,027671452
cg03199192	chr15	34491893	-			C15orf29	5'UTR			15:32279153-32279283	0,873491561	0,850334578	0,023156983	1,02E-06	0,000703641
cg01279378	chr15	40531871	+			PAK6;PAK6;PAK6	5'UTR;5'UTR;TSS200	S_Shore	chr15:40531244-40531589		0,701974875	0,670475265	0,03149961	2,87E-06	0,001633478
cg27365324	chr15	40727743	+					N_Shore	chr15:40728262-40728466		0,316226993	0,254703649	0,061523344	1,62E-06	0,001035982
cg25607643	chr15	40730161	-					S_Shore	chr15:40728262-40728466		0,449762503	0,400319876	0,049442627	5,83E-05	0,017785441
cg21382768	chr15	41047027	-		rs7169010	FAM82A2	5'UTR	N_Shore	chr15:41047210-41047687	15:38833995-38835039	0,036828031	0,040709041	-0,00388101	0,000204777	0,043496517
cg04625615	chr15	41788368	-			ITPKA	Body	Island	chr15:41785616-41788539	15:39572593-39575779	0,464303549	0,406757842	0,057545707	4,28E-10	7,00E-07
cg13163521	chr15	41803428	+			LTK;LTK;LTK	Body;Body;Body	N_Shore	chr15:41803443-41805531	15:39590663-39591143	0,181321836	0,155715961	0,025605876	4,90E-05	0,015547793
cg22713900	chr15	41803592	-			LTK;LTK;LTK	Body;Body;Body	Island	chr15:41803443-41805531	15:39590663-39591143	0,095092295	0,072646945	0,02244535	1,37E-05	0,005794702
cg16374663	chr15	41805031	+			LTK;LTK;LTK	Body;Body;Body	Island	chr15:41803443-41805531	15:39591203-39593434	0,118845323	0,079146918	0,039698405	5,30E-09	7,04E-06
cg05741395	chr15	42173869	+		rs76268756	SPTBN5	Body	N_Shore	chr15:42174084-42174855		0,580516607	0,551010614	0,029505993	0,000162044	0,037060747
cg06246094	chr15	42174085	-			SPTBN5	Body	Island	chr15:42174084-42174855		0,235833894	0,215987718	0,019846176	0,000187928	0,040965661
cg17631390	chr15	42174823	-			SPTBN5	Body	Island	chr15:42174084-42174855	15:39961417-39962127	0,454587568	0,415156799	0,039430769	1,60E-05	0,006552211
cg02015053	chr15	44853982	+			EIF3J	3'UTR				0,627557788	0,726214312	-0,098656524	4,93E-21	2,58E-17
cg27073142	chr15	45314933	-			SORD	TSS1500	N_Shore	chr15:45315201-45315543		0,210571923	0,243213704	-0,032641781	0,000170372	0,038342997
cg23531257	chr15	45422553	-			DUOX1;DUOXA1;DUOX1	5'UTR;TSS1500;5'UTR	S_Shore	chr15:45421236-45422394		0,870104807	0,841426801	0,028678006	7,46E-05	0,021153865
cg10451977	chr15	45507901	-	rs79517320						15:43294905-43295296	0,556012817	0,58906148	-0,033048663	3,76E-06	0,00204447
cg26224311	chr15	47476133	-					N_Shore	chr15:47476369-47477499		0,53297722	0,47367371	0,05930351	0,000205494	0,043589057
cg07989373	chr15	50076374	+							15:47863666-47863854	0,783464134	0,763523154	0,01994098	2,10E-05	0,008053637
cg20808136	chr15	50086377	+		rs56941195						0,822440563	0,894326478	-0,071885915	3,73E-18	1,53E-14
cg14540387	chr15	52404232	+			BCL2L10	Body	Island	chr15:52404191-52404978	15:50191413-50192326	0,583320073	0,524731601	0,058588472	7,68E-06	0,00366044
cg12067522	chr15	52405000	+	rs61344588	rs72071528	BCL2L10	TSS200	S_Shore	chr15:52404191-52404978	15:50191413-50192326	0,241675225	0,174590336	0,067084889	9,01E-13	2,19E-09
cg09197761	chr15	57026315	+	rs7173137		ZNF280D;ZNF280D;ZNF280D	TSS1500;TSS1500;TSS1500	S_Shore	chr15:57025347-57026150		0,787242919	0,739337891	0,047905029	0,000134496	0,032469131
cg24025550	chr15	59157523	-					Island	chr15:59157045-59157594	15:56944338-56944922	0,173757691	0,111613156	0,062144535	4,26E-05	0,01407213
cg20481312	chr15	59157579	+					Island	chr15:59157045-59157594	15:56944338-56944922	0,474246964	0,40669986	0,067547104	2,99E-07	0,000246017
cg02754470	chr15	59157857	+					S_Shore	chr15:59157045-59157594		0,738506432	0,69261126	0,045895173	0,000240637	0,048667917
cg04569583	chr15	62358531	-			C2CD4A	TSS1500	N_Shore	chr15:62359827-62360995		0,848551144	0,816212557	0,032338587	6,35E-06	0,003150783
cg10646962	chr15	62544447	-								0,78777493	0,75453954	0,03323539	4,86E-06	0,002529089
cg05477174	chr15	65648771	+			IGDCC3	Body	S_Shore	chr15:65647917-65648491		0,492089647	0,447015904	0,045073743	0,000116882	0,029139992
cg20796298	chr15	65687852	-			IGDCC4	Body	N_Shore	chr15:65688039-65688539		0,309017752	0,268340957	0,040676795	1,30E-05	0,005560592
cg21904329	chr15	66549307	-					S_Shelf	chr15:66544432-66546134		0,63603563	0,60918967	0,026845959	0,000226846	0,046745718
cg14897569	chr15	67268502	-							15:65055499-65055724	0,574063248	0,53802127	0,036041978	9,00E-06	0,004166058
cg17286244	chr15	69222592	-			MIR548H4;SPESP1;NOX5	Body;TSS1500;TSS1500	Island	chr15:69222589-69223380	15:67009644-67010434	0,446699345	0,389658147	0,057041199	1,00E-05	0,004537512
cg14554415	chr15	69222988	+			MIR548H4;NOX5;NOX5;SPESP1;SPESP1	Body;5'UTR;1stExon;1stExon;5'UTR	Island	chr15:69222589-69223380	15:67009644-67010434	0,580298848	0,46010456	0,120194289	3,97E-08	4,30E-05
cg09886641	chr15	69223018	-			MIR548H4;NOX5;NOX5;SPESP1	Body;5'UTR;1stExon;1stExon	Island	chr15:69222589-69223380	15:67009644-67010434	0,71012044	0,632372257	0,077748183	3,51E-07	0,000282321
cg07775813	chr15	69223368	+	rs77431782		MIR548H4;NOX5;SPESP1	Body;5'UTR;Body	Island	chr15:69222589-69223380	15:67009644-67010434	0,898820156	0,854884025	0,043936131	1,45E-05	0,006078723
cg04774597	chr15	69744390	+			RPLP1;RPLP1	TSS1500;TSS1500	N_Shore	chr15:69745049-69745746	15:67531435-67531583	0,341693247	0,259819889	0,081873359	0,000187697	0,040944294
cg11437810	chr15	69744829	+			RPLP1;RPLP1	TSS1500;TSS1500	N_Shore	chr15:69745049-69745746	15:67531738-67531966	0,08414787	0,05333072	0,03081715	0,000217863	0,04552744
cg25228169	chr15	72489416	-			GRAMD2	Body	N_Shore	chr15:72489478-72490119		0,76590453	0,73321295	0,032691579	2,08E-05	0,007996515
cg03463990	chr15	74534692	+			CCDC33	Body	N_Shelf	chr15:74537809-74538114		0,815348629	0,78436249	0,030986138	0,000108264	0,027541103
cg03630056	chr15	74645873	+			CYP11A1;CYP11A1	Body;5'UTR				0,794733261	0,83107186	-0,036338599	2,22E-09	3,26E-06
cg02351437	chr15	74756819	+					S_Shelf	chr15:74753413-74753979		0,296049279	0,239070388	0,056978891	5,06E-08	5,31E-05
cg11195291	chr15	74988326	+			EDC3;EDC3;EDC3;EDC3;EDC3;EDC3	1stExon;1stExon;5'UTR;5'UTR;5'UTR;1stExon	Island	chr15:74988166-74988669	15:72775236-72775839	0,041431552	0,04459539	-0,003163838	5,81E-05	0,01776267
cg05549655	chr15	75019143	+	rs36090160		CYP1A1	TSS1500	Island	chr15:75018186-75019336	15:72805240-72806509	0,209085562	0,171806404	0,037279158	0,000172417	0,03859486
cg17852385	chr15	75019188	+			CYP1A1	TSS1500	Island	chr15:75018186-75019336	15:72805240-72806509	0,306675869	0,241210672	0,065465197	5,77E-07	0,000430762
cg13570656	chr15	75019196	+			CYP1A1	TSS1500	Island	chr15:75018186-75019336	15:72805240-72806509	0,34157613	0,251919792	0,089656338	3,93E-06	0,002115682
cg12101586	chr15	75019203	+			CYP1A1	TSS1500	Island	chr15:75018186-75019336	15:72805240-72806509	0,440472119	0,352140988	0,088331131	1,53E-06	0,000988215
cg22549041	chr15	75019251	+	rs3809585		CYP1A1	TSS1500	Island	chr15:75018186-75019336	15:72805240-72806509	0,343149129	0,252431248	0,090717881	3,72E-06	0,002028865
cg11924019	chr15	75019283	-			CYP1A1	TSS1500	Island	chr15:75018186-75019336	15:72805240-72806509	0,475619847	0,408321247	0,0672986	3,39E-05	0,01178732
cg18092474	chr15	75019302	+	rs36018288		CYP1A1	TSS1500	Island	chr15:75018186-75019336	15:72805240-72806509	0,63721685	0,533860496	0,103356354	3,86E-05	0,013020208
cg26516004	chr15	75019376	+			CYP1A1	TSS1500	S_Shore	chr15:75018186-75019336	15:72805240-72806509	0,924971629	0,889449063	0,035522566	3,24E-07	0,000264046
cg13935876	chr15	75981968	-			CSPG4	Body	S_Shore	chr15:75979929-75980396	15:73768354-73769048	0,808750473	0,756723313	0,05202716	5,66E-17	2,14E-13
cg22136020	chr15	75986581	-			CSPG4	Body				0,235317245	0,300846594	-0,065529349	1,10E-22	6,98E-19
cg15899410	chr15	76136386	+			UBE2Q2;UBE2Q2;UBE2Q2	5'UTR;Body;1stExon	Island	chr15:76135311-76136946	15:73922326-73923651	0,075030608	0,087632249	-0,01260164	1,15E-07	0,000109152
cg12614789	chr15	76638473	-		rs76105203			Island	chr15:76638472-76639823	15:74425286-74426251	0,08691631	0,063035657	0,023880653	3,18E-09	4,54E-06
cg19198054	chr15	78186622	+							15:75973634-75973887	0,793375658	0,829551695	-0,036176038	4,24E-05	0,014034754
cg27554782	chr15	78933106	+			CHRNB4	Body	N_Shore	chr15:78933187-78933821	15:76720114-76720958	0,181879328	0,155133795	0,026745532	5,74E-05	0,017650955
cg20511832	chr15	78934280	+	rs67426328		CHRNB4	TSS1500	S_Shore	chr15:78933187-78933821		0,189360244	0,167300344	0,0220599	0,000190183	0,041321622
cg10462593	chr15	79042505	+					N_Shore	chr15:79043424-79043638		0,572768266	0,507478789	0,065289477	2,65E-16	9,54E-13
cg02292456	chr15	79851637	-							15:77638656-77638963	0,894787717	0,906091993	-0,011304276	6,84E-05	0,019930655
cg05029692	chr15	79852525	-							15:77639331-77639850	0,784930964	0,820326554	-0,03539559	2,35E-06	0,001395791
cg27394814	chr15	83476633	-			WHAMM	TSS1500	N_Shore	chr15:83478366-83479273		0,556256824	0,511231666	0,045025158	1,27E-07	0,000118634
cg10646368	chr15	83974335	-								0,521066828	0,490037586	0,031029242	0,000115314	0,028872751
cg08413390	chr15	84944048	+	rs66855142							0,497828967	0,449991246	0,047837721	6,00E-06	0,003027483
cg12006399	chr15	84954185	-		rs59059645					15:82745073-82745343	0,731083	0,655854715	0,075228285	2,34E-19	1,08E-15
cg06813100	chr15	84974881	-					N_Shore	chr15:84976070-84977044		0,404556649	0,369113314	0,035443335	0,000103827	0,026834858
cg24400806	chr15	84979168	-					S_Shelf	chr15:84976070-84977044		0,906475971	0,882833943	0,023642028	5,36E-07	0,000404561
cg18393722	chr15	85113863	+			UBE2QP1	Body	Island	chr15:85113435-85114361	15:82914440-82915359	0,158355401	0,192132544	-0,033777143	2,04E-05	0,007887951
cg10631453	chr15	85113983	-	rs11633075		UBE2QP1	Body	Island	chr15:85113435-85114361	15:82914440-82915359	0,026094758	0,121440185	-0,095345428	9,04E-27	8,24E-23
cg13150977	chr15	85114131	+			UBE2QP1	TSS200	Island	chr15:85113435-85114361	15:82914440-82915359	0,113545693	0,201935752	-0,088390059	8,68E-16	3,08E-12
cg16917406	chr15	85114159	+			UBE2QP1	TSS200	Island	chr15:85113435-85114361	15:82914440-82915359	0,03390723	0,039353377	-0,005446147	0,000160794	0,03690195
cg16571372	chr15	89145579	-					N_Shelf	chr15:89147660-89149198		0,880649074	0,859646946	0,021002128	4,64E-05	0,015041096
cg07038187	chr15	89922989	-			LOC254559	Body	S_Shore	chr15:89920793-89922768		0,626615012	0,569557579	0,057057434	4,75E-07	0,000367067
cg08175536	chr15	89927750	+			LOC254559	Body				0,514641865	0,479972829	0,034669036	3,03E-05	0,010824871
cg20467658	chr15	89933347	-			LOC254559	Body				0,289125252	0,247638091	0,041487162	2,96E-05	0,010614456
cg09803904	chr15	89939709	+			LOC254559	Body	N_Shelf	chr15:89942592-89943853		0,51033465	0,44849224	0,061842411	1,29E-07	0,000120383
cg17846127	chr15	89940505	-			LOC254559	Body	N_Shelf	chr15:89942592-89943853		0,376414878	0,342798977	0,033615901	0,000102401	0,026525318
cg26697583	chr15	89992598	-								0,361340439	0,417716902	-0,056376463	9,05E-05	0,024319715
cg04459939	chr15	90291141	-					N_Shelf	chr15:90293221-90294733		0,484143051	0,395118644	0,089024408	4,57E-06	0,002397316
cg23335299	chr15	90291756	+					N_Shore	chr15:90293221-90294733		0,452158835	0,354073189	0,098085646	8,13E-08	8,12E-05
cg14477584	chr15	90293274	+		rs78474100	MESP1	3'UTR	Island	chr15:90293221-90294733	15:88094240-88095711	0,226943998	0,198872929	0,028071069	0,000133398	0,032237532
cg24995652	chr15	90645967	+			IDH2	TSS1500	Island	chr15:90644998-90646164	15:88445711-88447168	0,032625568	0,037822004	-0,005196435	7,24E-05	0,020742066
cg04618340	chr15	93974215	-					N_Shore	chr15:93975753-93975979	15:91775168-91775274	0,875812296	0,901102155	-0,025289859	1,95E-08	2,27E-05
cg00357543	chr15	93974410	-					N_Shore	chr15:93975753-93975979	15:91775395-91775464	0,544704459	0,624619628	-0,079915169	1,71E-24	1,26E-20
cg16484450	chr15	100350984	-					S_Shelf	chr15:100346724-100347454		0,745939485	0,693788676	0,052150809	2,02E-05	0,007865353
cg23719534	chr15	101099284	-					Island	chr15:101094520-101099493	15:98911653-98916980	0,918350117	0,699984778	0,218365338	3,93E-48	2,28E-43
cg19510698	chr15	101421249	-			ALDH1A3	Body	S_Shore	chr15:101419261-101421133		0,581330552	0,53613522	0,045195332	0,000103268	0,026705285
cg04007302	chr15	101718893	-			CHSY1	Body			15:99535982-99536543	0,769043654	0,795128012	-0,026084358	3,46E-06	0,001915539
cg09699726	chr16	91602	-							16:31602-31708	0,777058994	0,80647388	-0,029414886	1,72E-05	0,006928838
cg07549526	chr16	91663	+							16:31602-31708	0,874076479	0,754816153	0,119260327	1,16E-32	1,86E-28
cg01319583	chr16	224928	-					N_Shore	chr16:226173-227254		0,336859224	0,278542644	0,05831658	1,49E-05	0,006205172
cg05274179	chr16	229528	-			HBQ1	TSS1500	N_Shore	chr16:230301-231761		0,886396477	0,873104368	0,01329211	9,50E-06	0,004357276
cg10259231	chr16	1133172	+					S_Shelf	chr16:1128223-1130394	16:1073110-1073300	0,435906876	0,406967995	0,028938881	0,000237395	0,048243032
cg06468978	chr16	1245599	+			CACNA1H;CACNA1H	Body;Body	S_Shore	chr16:1244669-1245067	16:1184671-1185612	0,822452786	0,84493068	-0,022477894	6,90E-05	0,020063938
cg07748719	chr16	1272498	-			TPSG1	Body	S_Shelf	chr16:1267865-1268605	16:1211955-1212692	0,722774566	0,691401131	0,031373435	0,000138377	0,033133562
cg05518842	chr16	1823291	-			MRPS34;EME2	TSS200;1stExon	Island	chr16:1820311-1823954	16:1760209-1763981	0,088601432	0,068580289	0,020021143	1,44E-09	2,17E-06
cg02030219	chr16	1958654	+					N_Shelf	chr16:1961526-1962146		0,222162422	0,196356807	0,025805615	1,43E-06	0,000929352
cg03227353	chr16	2301881	-			DCI	TSS1500	Island	chr16:2301157-2301969	16:2241219-2242141	0,039126622	0,046999405	-0,007872783	1,06E-05	0,004731483
cg16732884	chr16	2569654	+			AMDHD2;ATP6V0C;AMDHD2	TSS1500;Body;TSS1500	Island	chr16:2569559-2571071	16:2509534-2509969	0,82132615	0,784408902	0,036917247	8,25E-06	0,003876584
cg27211158	chr16	2569701	-			AMDHD2;ATP6V0C;AMDHD2	TSS1500;Body;TSS1500	Island	chr16:2569559-2571071	16:2509534-2509969	0,839788936	0,773538127	0,066250809	8,57E-09	1,08E-05
cg26921482	chr16	2570283	-			AMDHD2;AMDHD2	TSS200;TSS200	Island	chr16:2569559-2571071	16:2510064-2511072	0,374860553	0,177687612	0,197172941	5,30E-30	6,84E-26
cg07645761	chr16	2892518	+			TMPRSS8	Body	N_Shore	chr16:2892579-2892810	16:2832519-2832800	0,39773463	0,494421569	-0,096686938	3,01E-06	0,001709472
cg05185364	chr16	2930069	-					N_Shelf	chr16:2932267-2933765		0,78755839	0,757164395	0,030393995	0,000155157	0,036020368
cg02890863	chr16	3081463	+			CCDC64B	Body	S_Shore	chr16:3079536-3079954		0,482311029	0,44752054	0,034790489	8,63E-05	0,023483019
cg02532518	chr16	3210066	-		rs73492493			S_Shore	chr16:3207597-3209413	16:3149986-3150476	0,111417218	0,165648707	-0,05423149	1,33E-07	0,000122995
cg04635334	chr16	3210225	-					S_Shore	chr16:3207597-3209413	16:3149986-3150476	0,072294342	0,099765457	-0,027471115	3,66E-05	0,012502482
cg26843848	chr16	3225401	-					Island	chr16:3225354-3225594	16:3165284-3165765	0,036382678	0,048267453	-0,011884775	5,15E-05	0,016229648
cg27462519	chr16	3242639	-					Island	chr16:3242622-3242912	16:3182624-3182913	0,498218948	0,642067801	-0,143848854	7,62E-08	7,66E-05
cg08151623	chr16	3242737	-					Island	chr16:3242622-3242912	16:3182624-3182913	0,23100221	0,304559036	-0,073556826	3,59E-07	0,000288014
cg05345527	chr16	4818784	+					Island	chr16:4818667-4819033	16:4758669-4759059	0,020974458	0,022431577	-0,001457119	0,00012367	0,030360085
cg26743860	chr16	9260385	+							16:9167846-9167970	0,823830288	0,794629549	0,029200739	7,00E-07	0,000510398
cg04904276	chr16	11835562	+			TXNDC11	Body	N_Shore	chr16:11836073-11837092		0,772976671	0,808342621	-0,035365949	3,70E-05	0,01262626
cg04913934	chr16	11836713	+	rs3743589		TXNDC11	TSS200	Island	chr16:11836073-11837092	16:11743495-11744593	0,052900286	0,0417627	0,011137585	4,30E-05	0,014144678
cg08053904	chr16	20085897	+			GPR139	TSS1500	S_Shore	chr16:20084707-20085305	16:19992011-19993543	0,187442831	0,147026419	0,040416412	0,000218676	0,045635689
cg02675179	chr16	20686073	-			ACSM1	Body				0,555938959	0,466155492	0,089783467	5,82E-21	3,01E-17
cg26952936	chr16	23724854	-			ERN2	TSS200	S_Shore	chr16:23724270-23724775	16:23631823-23632396	0,488240895	0,453800289	0,034440606	7,45E-05	0,021130971
cg07953307	chr16	29000920	+			LAT;LAT;LAT;LAT	Body;Body;Body;Body				0,739157243	0,7678739	-0,028716657	7,49E-08	7,57E-05
cg10368834	chr16	29273115	-							16:29179964-29180813	0,668137343	0,633890948	0,034246395	3,94E-05	0,013225231
cg03175771	chr16	30661534	+			PRR14	TSS1500	N_Shore	chr16:30661983-30663253	16:30569026-30569175	0,088312051	0,063327718	0,024984333	0,000131809	0,031903339
cg10396673	chr16	31104726	-		rs72547529	VKORC1;VKORC1	Body;Body	N_Shore	chr16:31105451-31106321		0,600880568	0,643038146	-0,042157578	1,12E-06	0,000762729
cg26675395	chr16	31159623	+			PRSS36	Body	Island	chr16:31159576-31160009	16:31067078-31068049	0,391756267	0,338655079	0,053101188	7,30E-05	0,020870346
cg14301190	chr16	31159704	+			PRSS36	Body	Island	chr16:31159576-31160009	16:31067078-31068049	0,414937921	0,349193563	0,065744358	6,06E-05	0,018332299
cg04149015	chr16	31159854	-			PRSS36	Body	Island	chr16:31159576-31160009	16:31067078-31068049	0,436830814	0,387693222	0,049137592	0,000129014	0,031341171
cg04797061	chr16	31159920	+	rs34989537		PRSS36	Body	Island	chr16:31159576-31160009	16:31067078-31068049	0,62105634	0,561148351	0,059907989	6,35E-06	0,003150783
cg03332581	chr16	32486117	+					N_Shelf	chr16:32489789-32490078	16:32393075-32393619	0,464369013	0,490355448	-0,025986435	7,98E-12	1,67E-08
cg09432465	chr16	32486334	-					N_Shelf	chr16:32489789-32490078	16:32393703-32393836	0,727745943	0,788505523	-0,060759581	2,29E-12	5,28E-09
cg10218673	chr16	33510089	-							16:33416721-33417629	0,41164835	0,452215412	-0,040567063	2,59E-08	2,94E-05
cg26469379	chr16	33935427	+	rs76251259	rs72802955			N_Shore	chr16:33936400-33936681	16:33842803-33843191	0,406761584	0,36955202	0,037209564	3,09E-05	0,01096428
cg02077481	chr16	33939020	+	rs62028990	rs79204400			Island	chr16:33938460-33939355	16:33845199-33846856	0,709997279	0,657154683	0,052842596	0,000168338	0,037976099
cg14103670	chr16	33939081	+	rs80028908				Island	chr16:33938460-33939355	16:33845199-33846856	0,357480714	0,327979405	0,029501309	4,05E-07	0,000319475
cg27442419	chr16	33945328	+	rs72806316				S_Shelf	chr16:33942605-33942876		0,594021727	0,532891666	0,061130061	3,29E-06	0,001843379
cg07559358	chr16	33963473	+	rs74552546	rs78114884			N_Shore	chr16:33964362-33966423	16:33870694-33870975	0,594115272	0,564041185	0,030074086	0,000220213	0,045812468
cg00995804	chr16	33966494	+	rs3965053	rs4043822			S_Shore	chr16:33964362-33966423		0,438760215	0,381767573	0,056992641	2,78E-05	0,010098457
cg00015261	chr16	35029997	+							16:34887312-34887734	0,544671343	0,573967884	-0,029296541	8,14E-05	0,022480004
cg16605431	chr16	48093489	-							16:46650537-46651176	0,816288687	0,847188224	-0,030899537	3,53E-09	4,92E-06
cg05044764	chr16	51175026	+			SALL1;SALL1	Body;Body			16:49732269-49732597	0,658945462	0,696158117	-0,037212655	5,26E-09	7,00E-06
cg16528497	chr16	51175541	-			SALL1;SALL1	Body;Body			16:49732882-49733301	0,916724593	0,92674464	-0,010020047	3,20E-05	0,011283404
cg04874129	chr16	55690873	-			SLC6A2	1stExon	Island	chr16:55689598-55690895	16:54246917-54248396	0,130800428	0,052763952	0,078036475	7,46E-27	6,94E-23
cg06877200	chr16	56671862	-			MT1A	TSS1500	N_Shore	chr16:56671937-56672530		0,327669536	0,286405484	0,041264053	6,09E-05	0,018393745
cg19214300	chr16	56709503	+			MT1IP	TSS200	N_Shore	chr16:56709677-56709953		0,424645893	0,379135398	0,045510495	3,33E-05	0,011604213
cg06152526	chr16	57290525	+			PLLP	3'UTR				0,737808172	0,794690224	-0,056882052	7,93E-14	2,25E-10
cg04946709	chr16	59789030	-			LOC644649	Body	Island	chr16:59788792-59789072	16:58346305-58346539	0,679688408	0,824193368	-0,14450496	9,92E-31	1,36E-26
cg05946623	chr16	62071193	+			CDH8	TSS1500	S_Shore	chr16:62069121-62070634		0,530380939	0,465580879	0,06480006	4,74E-05	0,015236707
cg00707134	chr16	66906974	+					N_Shore	chr16:66907017-66907272	16:65464397-65464765	0,389902175	0,368516341	0,021385834	0,000110302	0,027933739
cg06410849	chr16	66955988	-			RRAD;RRAD	Body;Body	Island	chr16:66955943-66956251	16:65513361-65513682	0,575254398	0,526728913	0,048525486	0,000218774	0,045635689
cg00423700	chr16	66982435	+					Island	chr16:66982434-66982945	16:65539281-65540446	0,314232187	0,340674803	-0,026442616	3,31E-06	0,001849843
cg04240553	chr16	67188614	-			TRADD	Body	Island	chr16:67188613-67189652		0,440563768	0,400336485	0,040227283	1,25E-05	0,005405797
cg02034910	chr16	67207062	+	rs74671574		NOL3	TSS1500	N_Shore	chr16:67208067-67208678		0,635567208	0,589498251	0,046068957	9,52E-06	0,004360007
cg06962442	chr16	68271698	+					Island	chr16:68269010-68272143	16:66826526-66829595	0,034067694	0,045548574	-0,01148088	1,50E-15	5,26E-12
cg19034028	chr16	68677364	+			CDH3	TSS1500	N_Shore	chr16:68678686-68680149		0,697569919	0,644356697	0,053213222	0,000232881	0,047637976
cg03704667	chr16	69152610	+			CHTF8;CHTF8;CHTF8;HAS3;CHTF8	3'UTR;3'UTR;Body;3'UTR;3'UTR				0,873817639	0,925561347	-0,051743708	1,61E-22	1,00E-18
cg01262865	chr16	75282094	-			BCAR1;BCAR1;BCAR1;BCAR1;BCAR1;BCAR1;BCAR1;BCAR1;BCAR1	Body;5'UTR;Body;Body;Body;1stExon;Body;Body;Body	N_Shelf	chr16:75284680-75285821		0,338200353	0,313622582	0,024577771	0,000168169	0,037967428
cg07493562	chr16	78244468	-			WWOX;WWOX	Body;Body				0,470763984	0,498108665	-0,027344682	8,62E-05	0,023471478
cg20892135	chr16	81812738	-			PLCG2	TSS200	Island	chr16:81812710-81813707	16:80370166-80371312	0,033261584	0,037593129	-0,004331545	0,000162417	0,037109595
cg07128102	chr16	84221332	+			TAF1C;TAF1C	TSS1500;TSS1500	S_Shore	chr16:84220196-84220779		0,778658911	0,81030278	-0,031643869	2,02E-08	2,34E-05
cg27219748	chr16	84301329	-								0,698103647	0,669035368	0,029068279	0,000172741	0,038614644
cg00130819	chr16	84828829	-							16:83386330-83386573	0,92041668	0,932168244	-0,011751564	0,000145547	0,034334999
cg03446244	chr16	86229872	-							16:84787199-84787481	0,620610762	0,54192458	0,078686182	1,03E-07	0,00010017
cg06075652	chr16	86253508	+	rs77610577	rs66600376					16:84810914-84811246	0,575764314	0,521030677	0,054733637	0,000152458	0,035639797
cg08676510	chr16	86253581	-							16:84810914-84811246	0,834131581	0,811216374	0,022915207	1,90E-06	0,001178428
cg04821248	chr16	86337418	-					N_Shore	chr16:86337641-86337894	16:84894919-84895526	0,738866038	0,659289837	0,079576201	9,33E-05	0,024774657
cg19215541	chr16	86337686	+					Island	chr16:86337641-86337894	16:84894919-84895526	0,876612993	0,849506692	0,027106301	1,02E-06	0,000703641
cg05831517	chr16	86337750	-					Island	chr16:86337641-86337894	16:84894919-84895526	0,888626069	0,865196821	0,023429248	2,32E-05	0,008781378
cg07118299	chr16	86379366	-			LOC732275	TSS200				0,417614687	0,388329506	0,02928518	4,85E-05	0,015499002
cg03697918	chr16	86546628	+			FOXF1	Body	Island	chr16:86546359-86546632	16:85103861-85104364	0,058799241	0,047578663	0,011220579	3,48E-05	0,01199153
cg01147352	chr16	86767299	-							16:85324745-85324856	0,277683107	0,218226586	0,059456521	0,000247081	0,049561625
cg02830202	chr16	86953383	-							16:85510459-85510912	0,794010176	0,707802683	0,086207493	0,000185022	0,040541311
cg01198359	chr16	89338723	-		rs56359909	ANKRD11	Body	S_Shelf	chr16:89334574-89335088	16:87866161-87866228	0,736103123	0,753943177	-0,017840054	0,000101366	0,026286313
cg11673833	chr16	89345548	-			ANKRD11	Body	Island	chr16:89345463-89348521	16:87872866-87876038	0,928623703	0,935572135	-0,006948432	3,70E-05	0,01262626
cg04200026	chr16	89345595	-			ANKRD11	Body	Island	chr16:89345463-89348521	16:87872866-87876038	0,853053373	0,882188595	-0,029135222	7,04E-05	0,020333479
cg02744123	chr16	89557633	+			ANKRD11	TSS1500	Island	chr16:89555775-89557753	16:88083135-88085241	0,018310753	0,021316055	-0,003005302	2,47E-09	3,56E-06
cg09971754	chr16	89557657	+			ANKRD11	TSS1500	Island	chr16:89555775-89557753	16:88083135-88085241	0,019252733	0,038044076	-0,018791343	2,51E-18	1,07E-14
cg08949735	chr16	89699720	-			DPEP1;DPEP1	Body;Body				0,824724534	0,815789541	0,008934993	0,000189588	0,041250057
cg10342304	chr17	730170	-			NXN	Body			17:676719-676987	0,787417856	0,811053785	-0,023635928	1,21E-05	0,005258587
cg14136893	chr17	872770	-			NXN	Body			17:819489-819569	0,924459804	0,936237967	-0,011778163	0,000129206	0,031371325
cg01912040	chr17	1106553	-					N_Shore	chr17:1106812-1107379		0,582215705	0,627335611	-0,045119906	0,000159919	0,036737509
cg21565823	chr17	1173700	+			BHLHA9	TSS200	Island	chr17:1173535-1174733	17:1120368-1121663	0,148580492	0,12669231	0,021888182	2,04E-05	0,007887951
cg16122072	chr17	1173760	-			BHLHA9	TSS200	Island	chr17:1173535-1174733	17:1120368-1121663	0,127493801	0,102816343	0,024677458	0,0001945	0,042030489
cg20710603	chr17	1227932	-					S_Shore	chr17:1227520-1227761		0,539611226	0,572550665	-0,03293944	8,15E-05	0,022483093
cg25453677	chr17	1835735	-					N_Shore	chr17:1837587-1837859	17:1782422-1782513	0,749906664	0,687402068	0,062504596	4,72E-05	0,015199964
cg00441709	chr17	2528280	-			PAFAH1B1	5'UTR				0,848790742	0,863663926	-0,014873184	3,64E-05	0,012440718
cg23001456	chr17	2615074	+			KIAA0664	TSS200	Island	chr17:2614320-2615630	17:2561071-2562829	0,02954522	0,022437957	0,007107262	9,40E-10	1,46E-06
cg02798874	chr17	3469326	+			TRPV1;TRPV1;TRPV1;TRPV1	3'UTR;3'UTR;3'UTR;3'UTR				0,713844914	0,808539923	-0,094695009	9,77E-26	8,11E-22
cg14389924	chr17	4606729	-			PELP1	Body	N_Shore	chr17:4606984-4607722		0,288680354	0,30262547	-0,013945116	0,000142806	0,033877285
cg10047026	chr17	4613992	-			ARRB2;ARRB2;ARRB2;ARRB2	5'UTR;1stExon;1stExon;5'UTR	Island	chr17:4613400-4614423	17:4559960-4561407	0,168097265	0,113829938	0,054267327	3,59E-15	1,21E-11
cg17351882	chr17	4692162	+			GLTPD2	TSS200	N_Shore	chr17:4692249-4693977		0,7513794	0,715039071	0,036340329	0,00024514	0,049342538
cg09578319	chr17	4900256	+			INCA1;INCA1;INCA1;KIF1C;INCA1	5'UTR;5'UTR;5'UTR;TSS1500;5'UTR	N_Shore	chr17:4900357-4901798	17:4840939-4842473	0,35930006	0,316424095	0,042875965	3,23E-06	0,001816355
cg01628467	chr17	7037406	+							17:6977990-6978178	0,873548644	0,826353146	0,047195498	3,56E-05	0,012235636
cg18632631	chr17	7284049	-			TNK1	TSS1500	N_Shore	chr17:7284223-7284687		0,662297101	0,610796975	0,051500126	0,000173694	0,038739757
cg20617917	chr17	7287100	+	rs61730814		TNK1	Body	N_Shore	chr17:7287198-7287940	17:7227824-7228621	0,66912169	0,624562061	0,044559629	7,75E-06	0,003687929
cg15610667	chr17	7287271	+			TNK1	Body	Island	chr17:7287198-7287940	17:7227824-7228621	0,201269389	0,166302908	0,034966481	8,61E-05	0,023466582
cg03253995	chr17	7477617	-			EIF4A1;SNORA48	Body;TSS1500	S_Shore	chr17:7475916-7477330		0,527955601	0,475164187	0,052791414	1,59E-08	1,88E-05
cg06931941	chr17	7486770	-			MPDU1;MPDU1	TSS200;TSS200	Island	chr17:7486285-7487431	17:7427022-7428155	0,359831861	0,309716234	0,050115627	1,64E-05	0,006652783
cg04157161	chr17	7906847	+			GUCY2D	Body	Island	chr17:7905927-7907445	17:7846744-7848134	0,552253299	0,466731954	0,085521345	1,34E-05	0,005728265
cg08110005	chr17	8202189	-					S_Shelf	chr17:8198440-8199170		0,889562706	0,876963474	0,012599232	6,10E-05	0,018416366
cg23378165	chr17	9550256	+			USP43	Body	S_Shore	chr17:9548389-9549616	17:9490833-9490987	0,437464784	0,388153702	0,049311082	0,000184796	0,040530009
cg17442269	chr17	15650385	+					N_Shelf	chr17:15652534-15653138		0,791818487	0,772820347	0,01899814	8,84E-05	0,023895629
cg22542685	chr17	16520559	+					N_Shore	chr17:16520938-16521317	17:16461087-16461357	0,6861295	0,806905171	-0,120775671	6,27E-29	7,47E-25
cg13823791	chr17	17184990	-			COPS3	TSS1500	S_Shore	chr17:17183886-17184699	17:17125616-17125723	0,025323356	0,030023128	-0,004699772	9,55E-06	0,004372026
cg03836611	chr17	18529207	+			CCDC144B	TSS1500	S_Shore	chr17:18528376-18528714		0,363695753	0,411491096	-0,047795343	8,14E-05	0,022483093
cg14560110	chr17	20799470	+	rs72090995		CCDC144NL	TSS200	Island	chr17:20798957-20800112	17:20739550-20740704	0,484044284	0,591830874	-0,10778659	5,15E-07	0,000390994
cg22516161	chr17	20799491	+		rs67180325	CCDC144NL	TSS200	Island	chr17:20798957-20800112	17:20739550-20740704	0,407211726	0,473841559	-0,066629833	8,27E-07	0,000583216
cg08288433	chr17	20799511	+			CCDC144NL	TSS200	Island	chr17:20798957-20800112	17:20739550-20740704	0,696679562	0,773475256	-0,076795694	2,01E-06	0,001225546
cg06809326	chr17	20799526	+			CCDC144NL	TSS200	Island	chr17:20798957-20800112	17:20739550-20740704	0,733601364	0,800771442	-0,067170077	7,44E-06	0,003575424
cg22570042	chr17	20799532	+			CCDC144NL	TSS200	Island	chr17:20798957-20800112	17:20739550-20740704	0,696618834	0,772849196	-0,076230363	2,71E-05	0,009909927
cg21980100	chr17	20799644	-			CCDC144NL	TSS200	Island	chr17:20798957-20800112	17:20739550-20740704	0,368012039	0,434599764	-0,066587725	5,96E-06	0,00300894
cg25893857	chr17	20799676	-			CCDC144NL	TSS1500	Island	chr17:20798957-20800112	17:20739550-20740704	0,519331942	0,566923082	-0,04759114	1,10E-05	0,004862136
cg07435331	chr17	21178476	+					N_Shore	chr17:21178819-21179690		0,729675647	0,693110435	0,036565212	0,000228458	0,047002006
cg23992493	chr17	21220479	+	rs1626102				S_Shore	chr17:21219991-21220412	17:21160489-21161242	0,785046566	0,729565801	0,055480766	1,52E-08	1,82E-05
cg10441661	chr17	21356653	+					S_Shore	chr17:21355954-21356418		0,727043813	0,693970799	0,033073014	7,51E-05	0,021266184
cg00145103	chr17	21360741	-							17:21301295-21301335	0,227176723	0,194138356	0,033038367	5,16E-05	0,016229648
cg06578800	chr17	21368039	+					S_Shore	chr17:21367114-21367592		0,820940043	0,790212518	0,030727525	0,000100672	0,026179463
cg20303724	chr17	21792854	-							17:21716820-21717338	0,700752017	0,637903609	0,062848409	3,53E-09	4,92E-06
cg27645294	chr17	21795257	+							17:21719377-21720073	0,856768928	0,751248787	0,105520141	3,00E-11	5,65E-08
cg20299935	chr17	21795943	+							17:21719377-21720073	0,811888273	0,705032527	0,106855746	3,66E-12	8,22E-09
cg16051363	chr17	22023632	-								0,772306389	0,804194824	-0,031888435	0,000221964	0,046049389
cg17956819	chr17	22191704	-					N_Shore	chr17:22191801-22192068	17:22115807-22116303	0,726896915	0,631662547	0,095234368	1,23E-28	1,36E-24
cg15515843	chr17	22191802	-					Island	chr17:22191801-22192068	17:22115807-22116303	0,763243263	0,73807014	0,025173123	2,29E-06	0,001366296
cg16154524	chr17	26633895	-			FLJ40504	Body	Island	chr17:26633894-26634470		0,784597093	0,731385845	0,053211248	8,49E-06	0,003977187
cg22167400	chr17	26633978	+			FLJ40504	Body	Island	chr17:26633894-26634470	17:23658070-23658593	0,457484856	0,411651873	0,045832983	2,68E-06	0,001554767
cg06503831	chr17	26634225	-			FLJ40504	Body	Island	chr17:26633894-26634470	17:23658070-23658593	0,141476768	0,108419259	0,033057509	0,000243839	0,049150148
cg21817187	chr17	26711117	-			SARM1	Body	N_Shore	chr17:26711383-26712311		0,652466225	0,597917663	0,054548561	0,00020428	0,043430721
cg05951817	chr17	28562142	+		rs55749114	SLC6A4	5'UTR	N_Shore	chr17:28562387-28563186		0,610079797	0,523192799	0,086886999	1,86E-07	0,000164031
cg22584138	chr17	28562220	+			SLC6A4	5'UTR	N_Shore	chr17:28562387-28563186	17:25586344-25587312	0,412567896	0,34790023	0,064667666	2,95E-05	0,010594479
cg19227924	chr17	28565709	-					S_Shelf	chr17:28562387-28563186		0,271620958	0,240664764	0,030956194	8,07E-05	0,022424545
cg07156669	chr17	28705245	+			CPD	TSS1500	N_Shore	chr17:28705363-28706818	17:25729371-25729591	0,382416167	0,356727423	0,025688744	0,000152348	0,03563195
cg04731120	chr17	29158087	-			ATAD5	TSS1500	N_Shore	chr17:29158878-29159423	17:26182051-26182312	0,704681653	0,749939029	-0,045257376	5,91E-14	1,71E-10
cg17055821	chr17	30669476	+			C17orf75	TSS1500	S_Shore	chr17:30669000-30669287		0,25066076	0,211755022	0,038905738	1,62E-05	0,006592903
cg01107136	chr17	32964846	-			TMEM132E	Body	Island	chr17:32964375-32965433	17:29988545-29989458	0,135335312	0,159227091	-0,023891778	4,28E-06	0,002271267
cg06494185	chr17	32992623	-								0,585262102	0,54858834	0,036673762	0,000156352	0,036112805
cg00364956	chr17	33777219	-			SLFN13	TSS1500	S_Shore	chr17:33775294-33775794		0,772004773	0,712702722	0,059302051	0,000201516	0,043034223
cg03218192	chr17	33914403	-			AP2B1;AP2B1;AP2B1;AP2B1	1stExon;5'UTR;5'UTR;1stExon			17:30938356-30939006	0,283408933	0,203366263	0,080042669	4,91E-28	5,08E-24
cg01764713	chr17	34839287	+	rs76945972				S_Shore	chr17:34838512-34839163	17:31912626-31913487	0,742127957	0,703437937	0,03869002	1,78E-05	0,007126838
cg01520571	chr17	35296481	-			LHX1	Body	Island	chr17:35291899-35300875		0,033944863	0,040288952	-0,006344089	1,82E-05	0,00724743
cg20031364	chr17	36731152	-			SRCIN1	Body	S_Shore	chr17:36728633-36729284		0,424330389	0,343414798	0,080915591	4,05E-07	0,000319475
cg25633271	chr17	36732171	+	rs34423367		SRCIN1	Body	N_Shelf	chr17:36734659-36735246		0,88485743	0,863324587	0,021532843	1,55E-05	0,006404128
cg07936030	chr17	36756043	-			SRCIN1	Body				0,642148395	0,602934831	0,039213563	6,57E-05	0,019357307
cg19817652	chr17	36997420	+	rs61750911		C17orf98	Body	N_Shore	chr17:36997448-36997661	17:34250946-34251297	0,630758108	0,530740214	0,100017894	0,000233824	0,047788907
cg22230584	chr17	37011528	+			RPL23	TSS1500	S_Shore	chr17:37009471-37010118	17:34264993-34265166	0,949867001	0,935521835	0,014345166	2,21E-05	0,008417661
cg05063952	chr17	37380697	+			STAC2	Body	N_Shore	chr17:37380953-37382363	17:34634221-34634354	0,300866326	0,274012882	0,026853445	2,70E-05	0,009886134
cg10516146	chr17	37897246	+			GRB7;GRB7	5'UTR;5'UTR				0,667809538	0,626590306	0,041219233	2,54E-06	0,001487987
cg05330360	chr17	38023993	+			ZPBP2;ZPBP2	TSS1500;TSS1500	N_Shore	chr17:38024145-38024637		0,447631225	0,364242816	0,08338841	6,43E-10	1,02E-06
cg16810031	chr17	38024146	+		rs75967097	ZPBP2;ZPBP2	TSS1500;TSS1500	Island	chr17:38024145-38024637	17:35277556-35278564	0,794118452	0,627144076	0,166974376	2,49E-19	1,13E-15
cg09639931	chr17	38024394	-			ZPBP2;ZPBP2	TSS200;TSS200	Island	chr17:38024145-38024637	17:35277556-35278564	0,213092029	0,136290389	0,07680164	1,21E-13	3,30E-10
cg26612727	chr17	38024636	+			ZPBP2;ZPBP2	1stExon;1stExon	Island	chr17:38024145-38024637	17:35277556-35278564	0,341969843	0,27422439	0,067745452	9,55E-08	9,39E-05
cg10354369	chr17	38167508	+	rs71371404	rs62065177					17:35420732-35421104	0,867056499	0,843240123	0,023816376	8,79E-05	0,02380565
cg06625576	chr17	40179813	-								0,529555873	0,501752926	0,027802947	6,23E-05	0,018698976
cg23694533	chr17	40806193	+					S_Shore	chr17:40805674-40805957		0,491348676	0,437252154	0,054096522	7,66E-05	0,021511948
cg23869307	chr17	42297441	-			UBTF;UBTF	TSS1500;5'UTR	Island	chr17:42295861-42299719	17:39651256-39653365	0,059013509	0,046165393	0,012848117	7,04E-06	0,003414938
cg14686645	chr17	42452426	+	rs76572092		ITGA2B	Body			17:39807941-39808000	0,257451482	0,20536635	0,052085132	0,000173718	0,038739757
cg27532360	chr17	42452994	-			ITGA2B	Body				0,402860126	0,324670092	0,078190034	1,00E-09	1,56E-06
cg26348684	chr17	42910160	+					S_Shelf	chr17:42906810-42908061		0,553973391	0,59749749	-0,043524099	4,44E-07	0,000345615
cg23598718	chr17	43037808	+	rs3024299		C1QL1	Body	S_Shore	chr17:43037166-43037740		0,179888166	0,159112143	0,020776024	2,89E-05	0,010443542
cg00348467	chr17	43222121	-					Island	chr17:43221927-43222388	17:40577349-40578127	0,440425823	0,379950203	0,06047562	0,000118547	0,029423431
cg05301556	chr17	43971177	-			MAPT;LOC100128977;MAPT;MAPT;MAPT;MAPT;MAPT	TSS1500;Body;TSS1500;TSS1500;TSS1500;TSS1500;TSS1500	N_Shore	chr17:43971410-43975040		0,798236404	0,769614388	0,028622015	0,000142183	0,033746808
cg01440864	chr17	44892087	+		rs35975804	WNT3	Body	N_Shelf	chr17:44895800-44897025		0,590874396	0,525341885	0,065532511	2,45E-06	0,001445269
cg18050844	chr17	44909987	+								0,773532825	0,739603531	0,033929294	4,51E-05	0,014648952
cg20020844	chr17	45929963	+			SP6	5'UTR	S_Shore	chr17:45928211-45928710	17:43284962-43285128	0,385748588	0,304826658	0,080921931	4,72E-05	0,015199964
cg13230424	chr17	45930033	-			SP6	5'UTR	S_Shore	chr17:45928211-45928710	17:43284962-43285128	0,382281505	0,326788671	0,055492834	5,11E-06	0,002637033
cg05123976	chr17	45949677	-					Island	chr17:45949676-45949885	17:43304676-43304928	0,391165812	0,340110621	0,051055191	1,27E-07	0,000118746
cg23008871	chr17	45949743	-					Island	chr17:45949676-45949885	17:43304676-43304928	0,172831913	0,111959138	0,060872775	6,63E-06	0,003264529
cg09065876	chr17	45949756	-					Island	chr17:45949676-45949885	17:43304676-43304928	0,236304773	0,18419272	0,052112053	3,58E-05	0,012289131
cg01135546	chr17	45949828	-					Island	chr17:45949676-45949885	17:43304676-43304928	0,133707939	0,086210233	0,047497706	1,66E-06	0,001060128
cg16913064	chr17	45949878	-					Island	chr17:45949676-45949885	17:43304676-43304928	0,300917542	0,236314244	0,064603298	1,18E-05	0,005150821
cg04177148	chr17	46101987	-					Island	chr17:46100797-46102904	17:43455806-43457071	0,102348439	0,111544016	-0,009195577	6,75E-05	0,019714311
cg03569507	chr17	46114237	+			COPZ2	Body	N_Shore	chr17:46114573-46115059		0,586401071	0,552499032	0,033902039	2,52E-05	0,009391621
cg24458315	chr17	46148407	+			CBX1;CBX1	3'UTR;3'UTR				0,872499858	0,892367612	-0,019867754	5,81E-09	7,61E-06
cg06942183	chr17	46622607	-			HOXB2	TSS1500	S_Shore	chr17:46620367-46621373		0,475486646	0,507091717	-0,031605071	3,27E-05	0,011443125
cg23572751	chr17	47270556	-					S_Shore	chr17:47269331-47270434		0,041650915	0,048201358	-0,006550443	2,61E-05	0,009632978
cg11851257	chr17	47903406	+			MYST2	Body				0,719049729	0,823948768	-0,104899038	9,13E-26	7,72E-22
cg11855943	chr17	47964664	-					N_Shelf	chr17:47967873-47968409		0,410105858	0,373833816	0,036272042	4,42E-06	0,002331768
cg08002151	chr17	47968096	+					Island	chr17:47967873-47968409	17:45322873-45323378	0,291902987	0,270346216	0,021556772	0,00015593	0,036070627
cg12765064	chr17	47968352	+					Island	chr17:47967873-47968409	17:45322873-45323378	0,154624987	0,126437293	0,028187694	0,000117219	0,029208232
cg25746923	chr17	47988546	+					S_Shore	chr17:47987524-47988101		0,302990321	0,282328391	0,020661929	8,76E-05	0,023744202
cg18877667	chr17	48051089	-			DLX4;DLX4	Body;Body	S_Shore	chr17:48048953-48050616		0,466833404	0,418833941	0,047999463	3,72E-06	0,002029534
cg00594854	chr17	48052682	+					S_Shelf	chr17:48048953-48050616		0,502912844	0,437462823	0,065450022	1,62E-07	0,000145226
cg18318818	chr17	48640257	-			CACNA1G;CACNA1G;CACNA1G;CACNA1G;CACNA1G;CACNA1G;CACNA1G;CACNA1G;CACNA1G;CACNA1G;CACNA1G;CACNA1G;CACNA1G;CACNA1G;CACNA1G	Body;Body;Body;Body;Body;Body;Body;Body;Body;Body;Body;Body;Body;Body;Body	S_Shore	chr17:48636103-48639279		0,194680465	0,1751343	0,019546165	0,000104434	0,02693075
cg15090036	chr17	48706075	-								0,619516548	0,5681246	0,051391948	5,09E-06	0,002628914
cg07168556	chr17	48912483	-			WFIKKN2	TSS200			17:46267446-46268031	0,668372226	0,595716876	0,07265535	0,000207527	0,04388017
cg00003625	chr17	48912543	-			WFIKKN2	TSS200			17:46267446-46268031	0,627004174	0,558383141	0,068621034	1,91E-06	0,001182693
cg10690919	chr17	48912545	-			WFIKKN2	TSS200			17:46267446-46268031	0,721551494	0,630312536	0,091238959	3,34E-06	0,001862807
cg00463502	chr17	48912548	+			WFIKKN2	TSS200			17:46267446-46268031	0,689473599	0,646316197	0,043157401	4,88E-07	0,000373475
cg20889395	chr17	48912556	+			WFIKKN2	TSS200			17:46267446-46268031	0,639622045	0,575730221	0,063891824	3,33E-07	0,000270403
cg22842797	chr17	48912621	-			WFIKKN2;WFIKKN2	1stExon;5'UTR			17:46267446-46268031	0,386325076	0,329950862	0,056374213	6,77E-05	0,019761572
cg13655803	chr17	48912764	+			WFIKKN2;WFIKKN2	1stExon;5'UTR			17:46267446-46268031	0,5096561	0,458118571	0,051537529	4,93E-06	0,002556348
cg13874701	chr17	53095594	-			STXBP4	Body			17:50450517-50450633	0,782674734	0,75348425	0,029190485	3,20E-06	0,001804061
cg04114723	chr17	56219864	+	rs181265						17:53574323-53575095	0,783823129	0,716521	0,067302128	3,89E-10	6,41E-07
cg01109337	chr17	56744332	-			TEX14;TEX14	5'UTR;5'UTR			17:54099274-54099490	0,375411058	0,312568911	0,062842147	0,000127416	0,031050273
cg00443981	chr17	58499679	+			C17orf64	TSS200	S_Shore	chr17:58498711-58499332		0,505869052	0,440824213	0,065044839	2,72E-06	0,001573036
cg12131208	chr17	58499700	+	rs11658642		C17orf64	TSS200	S_Shore	chr17:58498711-58499332		0,25581145	0,204388534	0,051422916	3,85E-05	0,013012155
cg04413853	chr17	58499706	+	rs11658642		C17orf64	TSS200	S_Shore	chr17:58498711-58499332		0,418901382	0,368991415	0,049909967	3,11E-05	0,011020997
cg21122199	chr17	58499720	+		rs11658642	C17orf64	TSS200	S_Shore	chr17:58498711-58499332		0,328023448	0,284183493	0,043839955	0,000230593	0,047378513
cg06752482	chr17	58499816	+			C17orf64	TSS200	S_Shore	chr17:58498711-58499332		0,379450498	0,343197412	0,036253085	5,92E-05	0,017996453
cg21915678	chr17	59494040	-					Island	chr17:59493992-59494386	17:56848822-56849168	0,711756223	0,654690958	0,057065265	4,81E-06	0,002509952
cg18223453	chr17	59554746	+			TBX4	Body			17:56909454-56909589	0,611366314	0,557306062	0,054060251	4,19E-05	0,01388983
cg20131968	chr17	61850012	-			CCDC47	5'UTR	N_Shore	chr17:61850684-61852062		0,718964794	0,747885873	-0,02892108	7,87E-07	0,000561908
[truncated: 334 more rows]
