# Supplementary material for: Sex differences in DNA methylation of the cord blood are related to sex-bias psychiatric diseases
Source: Sci Rep. 2017 Mar 17;7:44547. doi: 10.1038/srep44547 (PMC5355991; doi:10.1038/srep44547)
Supplement: Supplementary Table 3 [file srep44547-s4.csv]

Tissue type	Number of genes	Number of Matches	p-value
Amygdala	4	0	1
Anterior Cingulate Cortex	1650	95	0,0361
Cerebellum	53	10	2e-04
Colon	190	13	0,0713
Dorsolateral Prefrontal Cortex	171	11	0,2076
Frontal Cortex	10	4	0,001
Heart	290	20	0,0146
Hippocampus	176	14	0,0499
Kidney	177	4	0,9571
Liver	21	2	0,2538
Lung	14	0	1
Nucleus Accumbens	235	15	0,1963
Thyroid	144	10	0,158
