# Supplementary material for: Sex differences in DNA methylation of the cord blood are related to sex-bias psychiatric diseases
Source: Sci Rep. 2017 Mar 17;7:44547. doi: 10.1038/srep44547 (PMC5355991; doi:10.1038/srep44547)
Supplement: Supplementary Table 4 [file srep44547-s5.csv]

Transcriptional Factor	Descripiton	Number of genes inside the class	Number of target genes observed	Number of target genes expected	Ratio	raw P	adj P
hsa_TGACCTY_V$ERR1_Q2	NR3B1; estrogen-related receptor alpha; ERR-alpha.	1023	91	26,4	3,45	1,36E-24	1,64E-22
hsa_V$ERR1_Q2	NR3B1; estrogen-related receptor alpha; ERR-alpha.	257	21	6,63	3,17	0,00000402	0,0000153
hsa_V$ER_Q6_01	estrogen receptor beta; NR3A2; ESTRB; ESR	264	21	6,81	3,08	0,00000611	0,0000215
hsa_V$ER_Q6_02	estrogen receptor 1 (alpha)	251	16	6,48	2,47	0,0009	0,0015
hsa_V$ER_Q6	estrogen receptor; NR3A1	273	14	7,05	1,99	0,0121	0,0155
hsa_V$AR_01	androgen receptor; NR3C4; dihydrotestosterone receptor	153	11	3,95	2,79	0,0022	0,0033
hsa_V$AR_Q6	androgen receptor; NR3C4; dihydrotestosterone receptor	255	14	6,58	2,13	0,0069	0,0093
hsa_V$AR_Q2	androgen receptor; NR3C4; dihydrotestosterone receptor	124	13	3,2	4,06	0,0000205	0,0000603
