# Supplementary material for: Sex differences in DNA methylation of the cord blood are related to sex-bias psychiatric diseases
Source: Sci Rep. 2017 Mar 17;7:44547. doi: 10.1038/srep44547 (PMC5355991; doi:10.1038/srep44547)
Supplement: Supplementary Table 5 [file srep44547-s6.csv]

Supplemental table 5 - Distribution of the 2,332 differentially methylated CpG sites regarding their genomic location across the genome. Blue indicates the significant features, as given by Chi-square distribution test.
	Hyper-methylated CpG sites		hypomethylated CpG sites		Pvalue (chi-square test)
1st exon	77	4,98%	25	3,18%	0,044535
3'UTR	35	2,26%	44	5,60%	0,000002
5'UTR	111	7,18%	54	6,87%	0,782847
Body	373	24,13%	244	31,04%	0,000345
TSS200	270	17,46%	64	8,14%	<0.000001
TSS1500	134	8,67%	68	8,65%	0,326433
IGR	546	35,32%	287	36,51%	0,568505
	1546		786
	Hyper-methylated CpG sites		hypomethylated CpG sites		Pvalue (chi-square test)
N_Shelf	557	36,03%	286	36,39%	0,864817
N_Shore	43	2,78%	26	3,31%	0,478143
Island	302	19,53%	108	13,74%	0,000512
S_Shelf	58	3,75%	15	1,91%	0,015682
S_Shore	255	16,49%	89	11,32%	0,000873
Open Sea	331	21,41%	262	33,33%	<0.000001
	1546		786
