# Supplementary material for: Sex differences in DNA methylation of the cord blood are related to sex-bias psychiatric diseases
Source: Sci Rep. 2017 Mar 17;7:44547. doi: 10.1038/srep44547 (PMC5355991; doi:10.1038/srep44547)
Supplement: Supplementary Table 6 [file srep44547-s7.csv]

Supplemental table 6- Differentially methylated regions for CpG islands, promoters, genes and genome-wide tiling are displayed in different sheets.
Chromosome	Start	End	mean.mean.F	mean.mean.M	mean.mean.diff	comb.p.val	comb.p.adj.fdr	num.sites	mean.mean.covg.F	mean.mean.covg.M
chr1	243053598	243054072	0,046939779	0,221097434	-0,174157655	3,18368E-45	8,23045E-41	4	13,03205128	12,171875
chr1	230415343	230415689	0,305313255	0,380272811	-0,074959556	0,000121808	0,024991863	4	13,98717949	13,78125
chr1	227974429	227974827	0,521530394	0,556151416	-0,034621021	1,54469E-05	0,004930031	3	14,04273504	13,625
chr1	147997266	147997537	0,824318702	0,854770034	-0,030451332	0,000126101	0,025653583	1	7,871794872	7,90625
chr1	214153215	214153668	0,073454468	0,067486651	0,005967817	2,40299E-05	0,006980006	5	12,4	12,525
chr1	228161369	228161576	0,84834216	0,834848267	0,013493894	0,000209804	0,03682377	3	14,29059829	14,5625
chr1	91359123	91359563	0,654638634	0,634164357	0,020474277	6,79417E-06	0,002582982	4	13,21153846	12,640625
chr1	203242520	203242818	0,420217083	0,369278456	0,050938627	3,82178E-05	0,010039436	2	13,74358974	13,6875
chr1	157948721	157949053	0,283504734	0,229302758	0,054201975	5,86458E-07	0,000398977	3	12,31623932	12,20833333
chr1	75590818	75591354	0,372210985	0,282804935	0,08940605	0,000120473	0,02491579	4	13,28846154	12,515625
chr10	530714	531099	0,563246846	0,623296905	-0,060050059	0,000131768	0,026033712	5	12,50769231	12,99375
chr10	120863621	120864216	0,081089194	0,058986448	0,022102747	6,19358E-11	1,3343E-07	3	11,23076923	11,72916667
chr10	88853758	88855498	0,061006962	0,025037129	0,035969833	3,83551E-13	1,41651E-09	6	11,92735043	11,64583333
chr10	81743128	81743547	0,39318012	0,353346667	0,039833453	8,27202E-05	0,018415373	4	13,19871795	12,6875
chr10	22764709	22767050	0,234297613	0,18813893	0,046158683	1,58317E-07	0,000146172	7	11,64102564	11,5625
chr10	76573196	76573507	0,655249454	0,597693478	0,057555976	6,26419E-06	0,002417044	2	13,01282051	12,4375
chr11	78614206	78614597	0,575851061	0,621934905	-0,046083843	7,7053E-05	0,017628086	3	13,65811966	13,45833333
chr11	65487661	65488348	0,029611148	0,055880887	-0,026269739	5,78699E-12	1,49605E-08	5	11,05641026	11,43125
chr11	66114498	66115525	0,053261063	0,061702073	-0,008441011	4,65813E-05	0,011691461	4	11,91666667	11,3046875
chr11	57232314	57232573	0,447753414	0,402183887	0,045569527	7,86407E-07	0,000508255	4	12,72435897	12,8203125
chr11	116661035	116661410	0,833871991	0,77292019	0,060951801	2,88814E-07	0,00023098	4	11,09615385	11,0625
chr12	125002881	125003101	0,421631597	0,455567381	-0,033935784	0,000291235	0,045355502	2	13,62820513	14,59375
chr12	34371628	34372304	0,305301883	0,334854654	-0,029552771	0,000212237	0,03682377	3	13,87179487	13,36458333
chr12	104659058	104659583	0,707921057	0,732526951	-0,024605894	3,84459E-05	0,010039436	2	15,05128205	14,390625
chr12	38532029	38532615	0,133447992	0,14692749	-0,013479498	9,00817E-05	0,01956968	4	12,5	12,921875
chr12	103696091	103696418	0,03682129	0,049697537	-0,012876247	3,4429E-05	0,009369025	3	14,17948718	13,5625
chr12	42719762	42720119	0,054224004	0,047950222	0,006273782	0,000127018	0,025653583	9	13,26210826	13,12847222
chr12	108154395	108155137	0,103789593	0,094041016	0,009748577	1,6924E-06	0,000895767	4	11,69230769	11,0859375
chr12	54412991	54413346	0,150035795	0,11081216	0,039223635	5,68802E-05	0,013615429	3	11,27350427	11,44791667
chr12	50474870	50475445	0,741493036	0,688650076	0,052842959	2,63501E-06	0,001274642	4	11,93589744	11,59375
chr12	120835587	120835927	0,665488897	0,598732131	0,066756766	0,000133402	0,026033712	3	11,90598291	11,10416667
chr13	112997193	112997717	0,723218893	0,77591097	-0,052692076	1,46882E-05	0,004746491	3	12,75213675	12,38541667
chr13	112547459	112548130	0,138520369	0,186941606	-0,048421237	0,000219305	0,037299194	5	11,91794872	11,51875
chr13	99127040	99127344	0,880478458	0,896116818	-0,01563836	5,66108E-05	0,013615429	3	11,41025641	11,88541667
chr13	72249085	72249356	0,787908099	0,799860882	-0,011952783	1,73628E-05	0,005473938	3	13,25641026	13,15625
chr13	25874995	25876200	0,140315257	0,114062483	0,026252774	0,000222425	0,037582569	12	13,66452991	12,63541667
chr13	23489631	23490058	0,094426613	0,063008719	0,031417894	1,82764E-10	3,63447E-07	4	11,44871795	10,7890625
chr13	111464739	111465988	0,263184488	0,178678138	0,08450635	1,95997E-05	0,005901611	2	11,05128205	10,4375
chr14	102050815	102051025	0,708350911	0,745589494	-0,037238584	0,000169859	0,031591287	2	11,29487179	11,578125
chr14	35761401	35761854	0,028393329	0,036999105	-0,008605777	3,64956E-07	0,000277495	6	12,73931624	12,83333333
chr14	103604540	103605504	0,318363974	0,268281066	0,050082909	6,1303E-06	0,00240122	5	12,44102564	12,36875
chr15	30487777	30488680	0,028694823	0,119742561	-0,091047738	3,00511E-23	2,5896E-19	1	8,230769231	8,03125
chr15	85113436	85114361	0,070305877	0,100674479	-0,030368601	1,12167E-09	1,93317E-06	7	11,86080586	11,82142857
chr15	101094521	101099493	0,832441451	0,812794005	0,019647446	2,69363E-05	0,007652283	13	10,70019724	10,11778846
chr15	59157046	59157594	0,244748193	0,190401652	0,054346541	1,89468E-05	0,005831099	4	11,89102564	11,8359375
chr15	69222590	69223380	0,658984697	0,584254747	0,07472995	1,37601E-07	0,000131751	4	11,66666667	11,6640625
chr16	3242623	3242912	0,355758382	0,451113184	-0,095354802	4,31256E-07	0,000313799	3	14,63247863	13,82291667
chr16	59788793	59789072	0,832259307	0,880837105	-0,048577798	2,69985E-12	7,75518E-09	3	13,26495726	12,875
chr16	55689599	55690895	0,053306171	0,045845083	0,007461088	9,74816E-05	0,020827228	9	11,94871795	11,26388889
chr16	86337642	86337894	0,864390025	0,846733795	0,017656229	0,000272441	0,043209465	5	12,4974359	12,1375
chr16	2569560	2571071	0,413925101	0,389648994	0,024276106	4,9126E-05	0,012211595	13	12,60552268	12,64663462
chr16	33938461	33939355	0,596102053	0,564017007	0,032085046	0,000322483	0,048753468	4	12,74358974	12,9609375
chr16	31159577	31160009	0,466145336	0,409172554	0,056972782	1,00421E-05	0,003461445	4	13,07692308	12,75
chr17	20798958	20800112	0,565738454	0,611932997	-0,046194543	1,14365E-05	0,00379045	11	13,48251748	13,14772727
chr17	47967874	47968409	0,223263987	0,198391754	0,024872233	6,17421E-05	0,014510517	2	12,21794872	13,046875
chr17	43221928	43222388	0,401680188	0,365288471	0,036391717	0,00024906	0,041539983	4	11,86538462	11,296875
chr17	26633895	26634470	0,499611572	0,459801431	0,039810141	3,03669E-05	0,008351556	5	13,73846154	13,85625
chr17	45949677	45949885	0,246985596	0,191757391	0,055228205	4,36979E-07	0,000313799	5	13,58974359	13,4
chr17	36997449	36997661	0,644422571	0,570183246	0,074239325	0,000298143	0,046153217	3	13,28205128	13,30208333
chr17	38024146	38024637	0,449726774	0,345886285	0,103840489	1,3902E-15	8,98489E-12	3	11,65811966	11,34375
chr18	14378492	14378758	0,322127432	0,295806004	0,026321429	4,26885E-06	0,001870481	1	12,53846154	12,96875
chr19	866775	867056	0,83027717	0,906043754	-0,075766584	0,000140669	0,026937577	1	12,23076923	12,1875
chr19	12758976	12759210	0,339945311	0,395469809	-0,055524498	2,05256E-05	0,006099159	4	12,88461538	12,25
chr19	40729088	40729430	0,201405964	0,255854571	-0,054448607	6,85867E-05	0,015831271	3	11,47008547	12,02083333
chr19	12758274	12758754	0,269109995	0,321336864	-0,052226868	1,38434E-05	0,004530123	2	13,21794872	12,328125
chr19	50860847	50861263	0,209722673	0,258411505	-0,048688832	9,51264E-06	0,003368778	3	12,67521368	12,55208333
chr19	55594785	55595086	0,215796757	0,258232119	-0,042435362	0,000254402	0,04176178	2	11,78205128	12,21875
chr19	50249493	50249894	0,351170585	0,39147384	-0,040303255	0,000256851	0,04176178	4	13,48717949	13,3984375
chr19	1789460	1789880	0,276540026	0,310330532	-0,033790506	1,96325E-05	0,005901611	2	13,5	13,84375
chr19	6495193	6496225	0,79874526	0,815827151	-0,017081891	4,65395E-06	0,001940546	10	13,08205128	12,875
chr19	10691836	10692057	0,147781421	0,138253956	0,009527464	1,69784E-06	0,000895767	5	13,43076923	12,975
chr19	47151769	47153125	0,356954952	0,329514365	0,027440588	0,000159903	0,029955186	2	10,46153846	10,5
chr19	49934317	49934868	0,739950039	0,699648283	0,040301756	0,000260441	0,041837425	3	14,02564103	13,58333333
chr19	58878387	58880634	0,874230129	0,822483582	0,051746547	0,000205079	0,036817433	9	12,25925926	11,92361111
chr19	55889006	55889476	0,312452266	0,260011927	0,05244034	0,000202013	0,036520566	4	13,83333333	13,2890625
chr19	46915312	46915802	0,538147232	0,485172449	0,052974784	8,58623E-06	0,003082934	3	13,8034188	14,15625
chr19	48075969	48076195	0,731350689	0,669965217	0,061385473	8,25401E-06	0,003048323	1	11,53846154	12,75
chr19	58867398	58868868	0,410944644	0,339767451	0,071177193	4,55544E-06	0,001940546	3	12,13675214	12,60416667
chr19	345261	345590	0,560064753	0,48350342	0,076561333	8,8258E-07	0,000543249	3	12,27350427	11,83333333
chr19	56002141	56002455	0,850379425	0,754459776	0,095919649	6,36703E-08	6,58402E-05	3	13,84615385	13,78125
chr19	58861342	58862406	0,486983072	0,390652205	0,096330867	5,85031E-09	7,96012E-06	6	13,21367521	13,23958333
chr19	49636225	49636694	0,425188227	0,323274037	0,10191419	3,79311E-09	5,76821E-06	3	13,97435897	13,47916667
chr2	131010511	131010764	0,318131711	0,374464873	-0,056333162	8,49077E-06	0,003082934	3	12,35042735	11,625
chr2	130794461	130794815	0,429043901	0,477496797	-0,048452896	0,000209485	0,03682377	1	12,8974359	11,5
chr2	131009570	131010185	0,293358762	0,340632596	-0,047273835	0,000113967	0,023760186	2	10,73076923	11,25
chr2	91777181	91777968	0,312515195	0,357142218	-0,044627024	4,62411E-06	0,001940546	4	11,26923077	11,1015625
chr2	131450174	131450516	0,289962775	0,311192252	-0,021229478	0,000112505	0,023646145	1	11,84615385	12,71875
chr2	9770190	9771562	0,123427256	0,117008693	0,006418563	0,000130577	0,026033712	7	13,41391941	13,33928571
chr2	29033352	29034011	0,03881193	0,032013174	0,006798755	2,47442E-05	0,007107629	3	11,36752137	11,36458333
chr2	208576002	208577106	0,054499697	0,038104786	0,016394911	3,64363E-06	0,001682054	10	12,83589744	12,58125
chr2	174877566	174877778	0,141441057	0,113393858	0,028047199	9,19106E-05	0,019800603	1	11,84615385	12,53125
chr2	43327937	43328337	0,558822834	0,499900684	0,05892215	1,87815E-06	0,000952039	4	12,91025641	12,2421875
chr2	86038312	86038666	0,641194548	0,580070736	0,061123812	2,26889E-05	0,006665377	3	12,94017094	12,85416667
chr2	24397646	24398194	0,60173637	0,539546433	0,062189936	1,69466E-06	0,000895767	5	12,8974359	12,85625
chr2	132152767	132153044	0,547882942	0,483348313	0,064534629	1,87599E-06	0,000952039	4	12,71153846	12,1796875
chr2	232348217	232348866	0,48409443	0,400647113	0,083447317	5,28624E-10	9,76142E-07	4	13,86538462	12,1484375
chr2	25427102	25427577	0,545467151	0,447107033	0,098360118	1,64475E-11	3,86545E-08	3	11,78632479	11,90625
chr20	18485171	18485580	0,657456766	0,59859754	0,058859226	2,60603E-07	0,000217326	3	13,21367521	13,14583333
chr20	30071913	30072315	0,564663127	0,503405457	0,061257671	1,9873E-07	0,000177157	3	13,70940171	13,66666667
chr21	44573816	44574073	0,73135241	0,792393421	-0,061041011	2,66249E-06	0,001274642	3	12,00854701	11,16666667
chr21	38630053	38630507	0,077351339	0,115056728	-0,037705389	0,000213834	0,036827031	3	13,07692308	12,91666667
chr21	40194645	40194849	0,873935405	0,899531791	-0,025596386	2,51299E-08	2,70691E-05	3	13,27350427	13,75
chr21	27106815	27108211	0,067732656	0,070984793	-0,003252137	5,18287E-06	0,002126788	10	14,5	14,196875
chr22	21695102	21695548	0,419623828	0,474303797	-0,05467997	1,1225E-05	0,003768668	1	11,25641026	10,96875
chr22	49447340	49448283	0,722848188	0,775554148	-0,05270596	0,000215105	0,036827031	2	11,21794872	10,5
chr22	32439047	32439442	0,386012562	0,432107104	-0,046094542	5,64545E-05	0,013615429	4	12,55769231	12,2421875
chr22	42734458	42734717	0,812528331	0,785608308	0,026920023	0,000232543	0,039037008	3	12,43589744	13,26041667
chr22	46457096	46458028	0,425945969	0,364012095	0,061933874	8,98532E-05	0,01956968	3	12,91452991	12,21875
chr3	57993839	57994704	0,035523625	0,028644807	0,006878818	4,36822E-05	0,011071285	12	12,61324786	12,71354167
chr3	49394856	49395942	0,180827771	0,163522449	0,017305322	4,22783E-05	0,010821564	10	11,95128205	11,690625
chr3	13936522	13936866	0,535695918	0,488015789	0,047680128	1,56001E-06	0,000895767	2	12,78205128	12,90625
chr3	46618308	46618669	0,364557666	0,307714303	0,056843363	5,98684E-06	0,002381105	3	14,74358974	14,60416667
chr4	6009869	6010112	0,320681085	0,447288842	-0,126607757	9,75481E-06	0,003407855	1	10,53846154	9,375
chr4	582172	582635	0,644935099	0,693351336	-0,048416237	1,44216E-08	1,81096E-05	3	14,58119658	13,98958333
chr4	6665672	6666089	0,228810889	0,275006214	-0,046195325	4,12523E-05	0,010664551	3	12,1965812	12,17708333
chr4	3043019	3043547	0,369258328	0,410548196	-0,041289867	0,000110644	0,023445697	3	12,23076923	11,1875
chr4	4228100	4229839	0,238466489	0,263933189	-0,0254667	0,000279966	0,044132256	8	12,13782051	12,40234375
chr4	140374443	140375692	0,041085879	0,037913413	0,003172466	0,000255826	0,04176178	9	12,6039886	12,13194444
chr4	155661679	155661984	0,240222908	0,200823704	0,039399204	0,000151556	0,028598793	4	11,46153846	11,7109375
chr4	24801110	24801902	0,277190636	0,226939578	0,050251058	6,7124E-07	0,000444946	3	11,54700855	12,07291667
chr4	77342011	77342707	0,244925077	0,17420349	0,070721587	5,33088E-07	0,00037247	3	12,4017094	11,90625
chr5	421225	421751	0,739350962	0,811225342	-0,07187438	0,000139883	0,026937577	2	12,38461538	12,0625
chr5	1245902	1246927	0,323300794	0,386186618	-0,062885825	1,17207E-07	0,00011654	4	12,45512821	11,9765625
chr5	25909343	25909651	0,693574822	0,701769903	-0,008195081	5,86094E-14	3,03034E-10	3	13,04273504	13,10416667
chr5	37209073	37209461	0,520971911	0,528071835	-0,007099924	1,2327E-09	1,99174E-06	4	12,78205128	12,3515625
chr5	132158543	132159203	0,170365052	0,144031628	0,026333424	0,000133139	0,026033712	5	12,46153846	12,35
chr5	145758570	145758882	0,324166848	0,29381127	0,030355578	2,96454E-05	0,008240772	5	13,96410256	13,5375
chr5	150004671	150004984	0,463677237	0,430822458	0,032854778	5,03322E-05	0,012392264	3	13,48717949	13,72916667
chr5	42944267	42944582	0,231854802	0,184136061	0,047718741	3,50128E-05	0,009428653	3	14,1025641	13,98958333
chr5	180622179	180622658	0,722235648	0,672387397	0,049848251	0,000175672	0,032439122	4	12,12820513	12,5546875
chr5	149546028	149546988	0,590726584	0,532437215	0,058289369	5,43889E-06	0,002196972	10	12,65384615	12,559375
chr5	42924215	42924670	0,650939691	0,581120608	0,069819084	0,000211888	0,03682377	3	13,38461538	13,52083333
chr6	169977219	169977894	0,757152486	0,81531439	-0,058161903	3,99569E-06	0,00181222	3	12,37606838	11,60416667
chr6	42879280	42879623	0,172863886	0,141495319	0,031368568	7,62483E-06	0,002856769	2	12,53846154	11,359375
chr6	42694964	42695631	0,385846407	0,351795446	0,034050961	2,81739E-05	0,007916861	4	12,97435897	12,84375
chr6	41650673	41651582	0,243819997	0,198183782	0,045636216	4,0683E-06	0,001813338	3	11,88888889	12,08333333
chr6	74063520	74064471	0,703651069	0,650505797	0,053145272	0,000312698	0,047833581	9	10,68376068	10,84027778
chr6	4079053	4079443	0,413225328	0,359186352	0,054038976	0,0001981	0,036065313	2	12,38461538	11,796875
chr6	41376591	41377167	0,635378106	0,576479914	0,058898192	0,000311207	0,047833581	3	13,1965812	13
chr6	110721060	110721630	0,701781613	0,608877819	0,092903794	8,2816E-05	0,018415373	4	12,42948718	12,109375
chr6	74104426	74104878	0,790580864	0,685264382	0,105316482	0,000148824	0,028289677	5	14,34358974	13,79375
chr7	157405010	157406608	0,345789088	0,441203997	-0,095414909	4,74646E-09	6,81697E-06	5	11,38974359	11,06875
chr7	56515586	56515864	0,3229207	0,390471824	-0,067551124	1,8348E-05	0,005714839	4	14,91666667	13,90625
chr7	5183879	5184223	0,396438619	0,458414304	-0,061975684	6,78997E-05	0,015813909	3	14	13,8125
chr7	10819306	10819710	0,78022829	0,837315484	-0,057087194	2,40177E-12	7,75518E-09	3	12,39316239	12,28125
chr7	158854447	158854967	0,577356892	0,62774521	-0,050388318	2,35654E-06	0,001171565	4	11,00641026	10,4296875
chr7	157369121	157369394	0,35309132	0,397748221	-0,044656901	1,63797E-06	0,000895767	3	11,46153846	12,20833333
chr7	63250058	63250948	0,280309721	0,317855789	-0,037546067	0,000267554	0,042696264	2	11,66666667	10,75
chr7	55516872	55517249	0,418046252	0,453930447	-0,035884195	1,09239E-05	0,003715839	3	12,58974359	13,07291667
chr7	5862831	5863066	0,222747951	0,253605561	-0,03085761	0,000260553	0,041837425	3	13,76068376	13,30208333
chr7	55072963	55073433	0,535143273	0,565270091	-0,030126818	0,000289958	0,045355502	3	13,00854701	13,09375
chr7	55072267	55072622	0,552975617	0,578002821	-0,025027204	5,95099E-05	0,014114217	3	14,1965812	14,27083333
chr7	72838384	72838815	0,127171004	0,103846811	0,023324192	7,8799E-05	0,017869401	3	13,93162393	14,07291667
chr7	44184771	44185695	0,224891496	0,199739889	0,025151607	0,000253854	0,04176178	3	13,98290598	13,55208333
chr7	55808713	55809001	0,780662591	0,748575172	0,032087419	1,67997E-08	1,97412E-05	3	12,2991453	11,76041667
chr7	150644456	150644767	0,240081282	0,206387054	0,033694228	3,6666E-05	0,009772069	4	12,98717949	12,9453125
chr7	127990927	127992616	0,163253764	0,121642886	0,041610878	1,47108E-08	1,81096E-05	4	11,45512821	10,234375
chr7	51456542	51456834	0,828886966	0,785345902	0,043541064	2,52739E-13	1,08897E-09	3	14,00854701	14,1875
chr7	99195684	99196001	0,67717998	0,603153197	0,074026783	0,000316104	0,048070191	3	14,04273504	13,61458333
chr8	144371447	144372076	0,494020858	0,599179746	-0,105158888	9,42119E-07	0,000566411	4	14,57051282	14,859375
chr8	144360667	144361504	0,505230721	0,581700251	-0,076469529	8,33436E-05	0,018415373	3	10,81196581	10,09375
chr8	144357998	144359075	0,218915921	0,29531351	-0,076397589	8,066E-07	0,000508591	4	14,34615385	14,1328125
chr8	145688282	145688537	0,080802198	0,069123752	0,011678445	0,000193354	0,035450911	2	12,42307692	12,59375
chr8	57030197	57030884	0,600821729	0,512727601	0,088094128	2,36987E-07	0,000204219	4	12,39102564	12,2578125
chr9	41954479	41954842	0,246906276	0,308046956	-0,06114068	2,94845E-07	0,00023098	1	10,94871795	10,1875
chr9	140310895	140312457	0,66846556	0,720067262	-0,051601702	0,000133935	0,026033712	4	11,51923077	11,2734375
chr9	8713282	8713891	0,832174799	0,8559638	-0,023789001	2,27928E-08	2,56191E-05	3	11,17094017	11,125
chr9	69380680	69382408	0,218629972	0,237912569	-0,019282597	2,76045E-06	0,00129751	1	11,94871795	11,21875
chr9	132934214	132934483	0,369034737	0,327764027	0,04127071	0,000211072	0,03682377	1	11,43589744	11,03125
chr9	45762383	45763408	0,327128532	0,261127803	0,066000729	1,23676E-06	0,000726654	1	8,717948718	6,84375
chr9	84302140	84305001	0,153428848	0,059223544	0,094205305	6,31163E-29	8,15841E-25	6	12,94871795	12,20833333
