# Supplementary material for: Sex differences in DNA methylation of the cord blood are related to sex-bias psychiatric diseases
Source: Sci Rep. 2017 Mar 17;7:44547. doi: 10.1038/srep44547 (PMC5355991; doi:10.1038/srep44547)
Supplement: Supplementary Table 7 [file srep44547-s8.csv]

Supplemental table 7 - Functional enrichment analyses: Biological Processes from Gene Ontology, cellular signaling pathways from KEGG and Diseases (shown in different spreadsheets) performed using WebGestalt using the whole genome as background.
biological process	multicellular organismal process	GO:0032501
C=5644;O=369;E=291.27;R=1.27;rawP=2.29e-09;adjP=1.83e-06
FOXN4	forkhead box N4	121643	ENSG00000139445
SLC22A3	solute carrier family 22 (extraneuronal monoamine transporter), member 3	6581	ENSG00000146477
LUZP1	leucine zipper protein 1	7798	ENSG00000169641
ACTG1	actin, gamma 1	71	ENSG00000184009
OTOP1	otopetrin 1	133060	ENSG00000163982
CACNA1H	calcium channel, voltage-dependent, T type, alpha 1H subunit	8912	ENSG00000196557
OAT	ornithine aminotransferase	4942	ENSG00000065154
VASH1	vasohibin 1	22846	ENSG00000071246
STK24	serine/threonine kinase 24	8428	ENSG00000102572
EYA4	eyes absent homolog 4 (Drosophila)	2070	ENSG00000112319
SKI	v-ski sarcoma viral oncogene homolog (avian)	6497	ENSG00000157933
MYF5	myogenic factor 5	4617	ENSG00000111049
CDKN2C	cyclin-dependent kinase inhibitor 2C (p18, inhibits CDK4)	1031	ENSG00000123080
CDK5	cyclin-dependent kinase 5	1020	ENSG00000164885
CYP1A1	cytochrome P450, family 1, subfamily A, polypeptide 1	1543	ENSG00000140465
AP1M2	adaptor-related protein complex 1, mu 2 subunit	10053	ENSG00000129354
SYN2	synapsin II	6854	ENSG00000157152
ALDH1A3	aldehyde dehydrogenase 1 family, member A3	220	ENSG00000184254
TEAD4	TEA domain family member 4	7004	ENSG00000197905
AP2B1	adaptor-related protein complex 2, beta 1 subunit	163	ENSG00000006125
BFSP2	beaded filament structural protein 2, phakinin	8419	ENSG00000170819
PSD	pleckstrin and Sec7 domain containing	5662	ENSG00000059915
TLR5	toll-like receptor 5	7100	ENSG00000187554
CDK6	cyclin-dependent kinase 6	1021	ENSG00000105810
FIGLA	folliculogenesis specific basic helix-loop-helix	344018	ENSG00000183733
LAT	linker for activation of T cells	27040	ENSG00000213658
GLRX5	glutaredoxin 5	51218	ENSG00000182512
MDGA1	MAM domain containing glycosylphosphatidylinositol anchor 1	266727	ENSG00000112139
GABPA	GA binding protein transcription factor, alpha subunit 60kDa	2551	ENSG00000154727
CYP7B1	cytochrome P450, family 7, subfamily B, polypeptide 1	9420	ENSG00000172817
CDYL	chromodomain protein, Y-like	9425	ENSG00000153046
HSPA8	heat shock 70kDa protein 8	3312	ENSG00000109971
FH	fumarate hydratase	2271	ENSG00000091483
DDO	D-aspartate oxidase	8528	ENSG00000203797
SEMA3F	sema domain, immunoglobulin domain (Ig), short basic domain, secreted, (semaphorin) 3F	6405	ENSG00000001617
PPFIA3	protein tyrosine phosphatase, receptor type, f polypeptide (PTPRF), interacting protein (liprin), alpha 3	8541	ENSG00000177380
LOXL2	lysyl oxidase-like 2	4017	ENSG00000134013
CD36	CD36 molecule (thrombospondin receptor)	948	ENSG00000135218
DPPA3	developmental pluripotency associated 3	359787	ENSG00000187569
SLC8A1	solute carrier family 8 (sodium/calcium exchanger), member 1	6546	ENSG00000183023
MAPK8IP2	mitogen-activated protein kinase 8 interacting protein 2	23542	ENSG00000008735
RBP4	retinol binding protein 4, plasma	5950	ENSG00000138207
PCDH8	protocadherin 8	5100	ENSG00000136099
SMAD2	SMAD family member 2	4087	ENSG00000175387
KCNJ9	potassium inwardly-rectifying channel, subfamily J, member 9	3765	ENSG00000162728
RASGRF2	Ras protein-specific guanine nucleotide-releasing factor 2	5924	ENSG00000113319
CFD	complement factor D (adipsin)	1675	ENSG00000197766
ACTA1	actin, alpha 1, skeletal muscle	58	ENSG00000143632
WNT3	wingless-type MMTV integration site family, member 3	7473	ENSG00000108379
RUNX1	runt-related transcription factor 1	861	ENSG00000159216
MYBPC2	myosin binding protein C, fast type	4606	ENSG00000086967
ARRB2	arrestin, beta 2	409	ENSG00000141480
HSPB1	heat shock 27kDa protein 1	3315	ENSG00000106211
HOXC13	homeobox C13	3229	ENSG00000123364
NKX6-2	NK6 homeobox 2	84504	ENSG00000148826
NEUROD4	neuronal differentiation 4	58158	ENSG00000123307
COX5B	cytochrome c oxidase subunit Vb	1329	ENSG00000135940
SEMA6B	sema domain, transmembrane domain (TM), and cytoplasmic domain, (semaphorin) 6B	10501	ENSG00000167680
PTPRD	protein tyrosine phosphatase, receptor type, D	5789	ENSG00000153707
ZNF536	zinc finger protein 536	9745	ENSG00000198597
RAB23	RAB23, member RAS oncogene family	51715	ENSG00000112210
CHRD	chordin	8646	ENSG00000090539
MAN2B1	mannosidase, alpha, class 2B, member 1	4125	ENSG00000104774
CCDC47	coiled-coil domain containing 47	57003	ENSG00000108588
SHANK3	SH3 and multiple ankyrin repeat domains 3	85358	ENSG00000251322
ASCL4	achaete-scute complex homolog 4 (Drosophila)	121549	ENSG00000187855
TRADD	TNFRSF1A-associated via death domain	8717	ENSG00000102871
HPCAL4	hippocalcin like 4	51440	ENSG00000116983
RBM20	RNA binding motif protein 20	282996	ENSG00000203867
CD59	CD59 molecule, complement regulatory protein	966	ENSG00000085063
LHX8	LIM homeobox 8	431707	ENSG00000162624
UBE3A	ubiquitin protein ligase E3A	7337	ENSG00000114062
TSPAN2	tetraspanin 2	10100	ENSG00000134198
COPS3	COP9 constitutive photomorphogenic homolog subunit 3 (Arabidopsis)	8533	ENSG00000141030
TP63	tumor protein p63	8626	ENSG00000073282
WNT10A	wingless-type MMTV integration site family, member 10A	80326	ENSG00000135925
SP7	Sp7 transcription factor	121340	ENSG00000170374
DLX4	distal-less homeobox 4	1748	ENSG00000108813
KCNA3	potassium voltage-gated channel, shaker-related subfamily, member 3	3738	ENSG00000177272
RARB	retinoic acid receptor, beta	5915	ENSG00000077092
TIMM8B	translocase of inner mitochondrial membrane 8 homolog B (yeast)	26521	ENSG00000150779
CDH23	cadherin-related 23	64072	ENSG00000107736
PRDM16	PR domain containing 16	63976	ENSG00000142611
SMARCD3	SWI/SNF related, matrix associated, actin dependent regulator of chromatin, subfamily d, member 3	6604	ENSG00000082014
ARID1A	AT rich interactive domain 1A (SWI-like)	8289	ENSG00000117713
ATP8B3	ATPase, aminophospholipid transporter, class I, type 8B, member 3	148229	ENSG00000130270
TGFBI	transforming growth factor, beta-induced, 68kDa	7045	ENSG00000120708
SENP2	SUMO1/sentrin/SMT3 specific peptidase 2	59343	ENSG00000163904
PTPRF	protein tyrosine phosphatase, receptor type, F	5792	ENSG00000142949
ETS2	v-ets erythroblastosis virus E26 oncogene homolog 2 (avian)	2114	ENSG00000157557
SYT5	synaptotagmin V	6861	ENSG00000129990
THBS4	thrombospondin 4	7060	ENSG00000113296
GRB7	growth factor receptor-bound protein 7	2886	ENSG00000141738
VWF	von Willebrand factor	7450	ENSG00000110799
KCNN3	potassium intermediate/small conductance calcium-activated channel, subfamily N, member 3	3782	ENSG00000143603
SLC6A2	solute carrier family 6 (neurotransmitter transporter, noradrenalin), member 2	6530	ENSG00000103546
STIP1	stress-induced-phosphoprotein 1	10963	ENSG00000168439
IL11	interleukin 11	3589	ENSG00000095752
PKLR	pyruvate kinase, liver and RBC	5313	ENSG00000143627
PAFAH1B1	platelet-activating factor acetylhydrolase 1b, regulatory subunit 1 (45kDa)	5048	ENSG00000007168
DACH1	dachshund homolog 1 (Drosophila)	1602	ENSG00000165659
LHX1	LIM homeobox 1	3975	ENSG00000132130
GFRA3	GDNF family receptor alpha 3	2676	ENSG00000146013
TPO	thyroid peroxidase	7173	ENSG00000115705
AP1B1	adaptor-related protein complex 1, beta 1 subunit	162	ENSG00000100280
STMN1	stathmin 1	3925	ENSG00000117632
NAB1	NGFI-A binding protein 1 (EGR1 binding protein 1)	4664	ENSG00000138386
FLNB	filamin B, beta	2317	ENSG00000136068
SLITRK1	SLIT and NTRK-like family, member 1	114798	ENSG00000178235
SPEG	SPEG complex locus	10290	ENSG00000072195
SOX30	SRY (sex determining region Y)-box 30	11063	ENSG00000039600
SHC1	SHC (Src homology 2 domain containing) transforming protein 1	6464	ENSG00000160691
ELF1	E74-like factor 1 (ets domain transcription factor)	1997	ENSG00000120690
CDX1	caudal type homeobox 1	1044	ENSG00000113722
LRPAP1	low density lipoprotein receptor-related protein associated protein 1	4043	ENSG00000163956
AFG3L2	AFG3 ATPase family gene 3-like 2 (S. cerevisiae)	10939	ENSG00000141385
EPB41L1	erythrocyte membrane protein band 4.1-like 1	2036	ENSG00000088367
PGLYRP1	peptidoglycan recognition protein 1	8993	ENSG00000008438
DAZL	deleted in azoospermia-like	1618	ENSG00000092345
KCNH3	potassium voltage-gated channel, subfamily H (eag-related), member 3	23416	ENSG00000135519
DNAJA1	DnaJ (Hsp40) homolog, subfamily A, member 1	3301	ENSG00000086061
KCNG2	potassium voltage-gated channel, subfamily G, member 2	26251	ENSG00000178342
ERC1	ELKS/RAB6-interacting/CAST family member 1	23085	ENSG00000082805
SPTBN4	spectrin, beta, non-erythrocytic 4	57731	ENSG00000160460
NRXN3	neurexin 3	9369	ENSG00000021645
NRARP	NOTCH-regulated ankyrin repeat protein	441478	ENSG00000198435
ALX4	ALX homeobox 4	60529	ENSG00000052850
XRCC6	X-ray repair complementing defective repair in Chinese hamster cells 6	2547	ENSG00000196419
POMC	proopiomelanocortin	5443	ENSG00000115138
NRG1	neuregulin 1	3084	ENSG00000157168
LTK	leukocyte receptor tyrosine kinase	4058	ENSG00000062524
ANGPTL6	angiopoietin-like 6	83854	ENSG00000130812
APOA5	apolipoprotein A-V	116519	ENSG00000110243
TMEM176B	transmembrane protein 176B	28959	ENSG00000106565
TUBB	tubulin, beta class I	203068	ENSG00000196230
MAPT	microtubule-associated protein tau	4137	ENSG00000186868
POU3F2	POU class 3 homeobox 2	5454	ENSG00000184486
NOTO	notochord homeobox	344022	ENSG00000214513
RBM24	RNA binding motif protein 24	221662	ENSG00000112183
RP1	retinitis pigmentosa 1 (autosomal dominant)	6101	ENSG00000104237
STRA8	stimulated by retinoic acid gene 8 homolog (mouse)	346673	ENSG00000146857
FLOT1	flotillin 1	10211	ENSG00000137312
NES	nestin	10763	ENSG00000132688
CTSZ	cathepsin Z	1522	ENSG00000101160
SLC5A1	solute carrier family 5 (sodium/glucose cotransporter), member 1	6523	ENSG00000100170
PHLDA2	pleckstrin homology-like domain, family A, member 2	7262	ENSG00000181649
HOXB2	homeobox B2	3212	ENSG00000173917
BAI2	brain-specific angiogenesis inhibitor 2	576	ENSG00000121753
TEAD3	TEA domain family member 3	7005	ENSG00000007866
SNTA1	syntrophin, alpha 1	6640	ENSG00000101400
IFT88	intraflagellar transport 88 homolog (Chlamydomonas)	8100	ENSG00000032742
CAPN2	calpain 2, (m/II) large subunit	824	ENSG00000162909
HMGCS1	3-hydroxy-3-methylglutaryl-CoA synthase 1 (soluble)	3157	ENSG00000112972
ANK1	ankyrin 1, erythrocytic	286	ENSG00000029534
NEBL	nebulette	10529	ENSG00000078114
CDO1	cysteine dioxygenase, type I	1036	ENSG00000129596
KNDC1	kinase non-catalytic C-lobe domain (KIND) containing 1	85442	ENSG00000171798
UNC13A	unc-13 homolog A (C. elegans)	23025	ENSG00000130477
NEFL	neurofilament, light polypeptide	4747	NULL
UPF2	UPF2 regulator of nonsense transcripts homolog (yeast)	26019	ENSG00000151461
CSPG4	chondroitin sulfate proteoglycan 4	1464	ENSG00000173546
ALDH2	aldehyde dehydrogenase 2 family (mitochondrial)	217	ENSG00000111275
LCK	lymphocyte-specific protein tyrosine kinase	3932	ENSG00000182866
CACNA1G	calcium channel, voltage-dependent, T type, alpha 1G subunit	8913	ENSG00000006283
GABBR2	gamma-aminobutyric acid (GABA) B receptor, 2	9568	ENSG00000136928
NEUROD1	neuronal differentiation 1	4760	ENSG00000162992
EIF5A2	eukaryotic translation initiation factor 5A2	56648	ENSG00000163577
GRIN1	glutamate receptor, ionotropic, N-methyl D-aspartate 1	2902	ENSG00000176884
NXN	nucleoredoxin	64359	ENSG00000167693
EIF4A1	eukaryotic translation initiation factor 4A1	1973	ENSG00000161960
ELANE	elastase, neutrophil expressed	1991	ENSG00000197561
OTP	orthopedia homeobox	23440	ENSG00000171540
RGS9	regulator of G-protein signaling 9	8787	ENSG00000108370
NSD1	nuclear receptor binding SET domain protein 1	64324	ENSG00000165671
F10	coagulation factor X	2159	ENSG00000126218
LDLRAP1	low density lipoprotein receptor adaptor protein 1	26119	ENSG00000157978
FGFR2	fibroblast growth factor receptor 2	2263	ENSG00000066468
WWOX	WW domain containing oxidoreductase	51741	ENSG00000186153
GRM4	glutamate receptor, metabotropic 4	2914	ENSG00000124493
GRIN2D	glutamate receptor, ionotropic, N-methyl D-aspartate 2D	2906	ENSG00000105464
LMX1B	LIM homeobox transcription factor 1, beta	4010	ENSG00000136944
PAX3	paired box 3	5077	ENSG00000135903
HOXC4	homeobox C4	3221	ENSG00000198353
LBX1	ladybird homeobox 1	10660	ENSG00000138136
CHRNB4	cholinergic receptor, nicotinic, beta 4 (neuronal)	1143	ENSG00000117971
AGRN	agrin	375790	ENSG00000188157
UGDH	UDP-glucose 6-dehydrogenase	7358	ENSG00000109814
CALCA	calcitonin-related polypeptide alpha	796	ENSG00000110680
CSNK2A1	casein kinase 2, alpha 1 polypeptide	1457	ENSG00000101266
SMOC1	SPARC related modular calcium binding 1	64093	ENSG00000198732
HYAL2	hyaluronoglucosaminidase 2	8692	ENSG00000068001
ATP6V1B1	ATPase, H+ transporting, lysosomal 56/58kDa, V1 subunit B1	525	ENSG00000116039
DFNA5	deafness, autosomal dominant 5	1687	ENSG00000105928
CLCNKB	chloride channel, voltage-sensitive Kb	1188	ENSG00000184908
PDE1A	phosphodiesterase 1A, calmodulin-dependent	5136	ENSG00000115252
MLNR	motilin receptor	2862	ENSG00000102539
SLC17A7	solute carrier family 17 (sodium-dependent inorganic phosphate cotransporter), member 7	57030	ENSG00000104888
ANKRD11	ankyrin repeat domain 11	29123	ENSG00000167522
RELB	v-rel reticuloendotheliosis viral oncogene homolog B	5971	ENSG00000104856
CYP1B1	cytochrome P450, family 1, subfamily B, polypeptide 1	1545	ENSG00000138061
PCDHA1	protocadherin alpha 1	56147	ENSG00000204970
KCNK10	potassium channel, subfamily K, member 10	54207	ENSG00000100433
NTRK1	neurotrophic tyrosine kinase, receptor, type 1	4914	ENSG00000198400
UTP3	UTP3, small subunit (SSU) processome component, homolog (S. cerevisiae)	57050	ENSG00000132467
LAMA2	laminin, alpha 2	3908	ENSG00000196569
KCNH2	potassium voltage-gated channel, subfamily H (eag-related), member 2	3757	ENSG00000055118
CLCN2	chloride channel, voltage-sensitive 2	1181	ENSG00000114859
NRXN2	neurexin 2	9379	ENSG00000110076
ZNF281	zinc finger protein 281	23528	ENSG00000162702
PLEKHB1	pleckstrin homology domain containing, family B (evectins) member 1	58473	ENSG00000021300
EGR2	early growth response 2	1959	ENSG00000122877
GNA14	guanine nucleotide binding protein (G protein), alpha 14	9630	ENSG00000156049
EPB41	erythrocyte membrane protein band 4.1 (elliptocytosis 1, RH-linked)	2035	ENSG00000159023
PZP	pregnancy-zone protein	5858	ENSG00000126838
NLRP2	NLR family, pyrin domain containing 2	55655	ENSG00000022556
NCALD	neurocalcin delta	83988	ENSG00000104490
LECT1	leukocyte cell derived chemotaxin 1	11061	ENSG00000136110
TDRD7	tudor domain containing 7	23424	ENSG00000196116
ACTN4	actinin, alpha 4	81	ENSG00000130402
SP6	Sp6 transcription factor	80320	ENSG00000189120
RNF168	ring finger protein 168, E3 ubiquitin protein ligase	165918	ENSG00000163961
PAFAH1B2	platelet-activating factor acetylhydrolase 1b, catalytic subunit 2 (30kDa)	5049	ENSG00000168092
MB	myoglobin	4151	ENSG00000198125
BCL2L10	BCL2-like 10 (apoptosis facilitator)	10017	ENSG00000137875
BMP8B	bone morphogenetic protein 8b	656	ENSG00000116985
SPDYA	speedy homolog A (Xenopus laevis)	245711	ENSG00000163806
PRKAA2	protein kinase, AMP-activated, alpha 2 catalytic subunit	5563	ENSG00000162409
ATOH8	atonal homolog 8 (Drosophila)	84913	ENSG00000168874
LOC619207	scavenger receptor protein family member	619207	NULL
TLN1	talin 1	7094	ENSG00000137076
PAX2	paired box 2	5076	ENSG00000075891
SRCIN1	SRC kinase signaling inhibitor 1	80725	ENSG00000017373
KIF4B	kinesin family member 4B	285643	ENSG00000226650
CHSY1	chondroitin sulfate synthase 1	22856	ENSG00000131873
CNTNAP2	contactin associated protein-like 2	26047	ENSG00000174469
ARID1B	AT rich interactive domain 1B (SWI1-like)	57492	ENSG00000049618
HPN	hepsin	3249	ENSG00000105707
B4GALNT1	beta-1,4-N-acetyl-galactosaminyl transferase 1	2583	ENSG00000135454
HRC	histidine rich calcium binding protein	3270	ENSG00000130528
CACNG8	calcium channel, voltage-dependent, gamma subunit 8	59283	ENSG00000142408
ELAVL3	ELAV (embryonic lethal, abnormal vision, Drosophila)-like 3 (Hu antigen C)	1995	ENSG00000196361
GUCY2D	guanylate cyclase 2D, membrane (retina-specific)	3000	ENSG00000132518
PRKCI	protein kinase C, iota	5584	ENSG00000163558
HOXC11	homeobox C11	3227	ENSG00000123388
EBF4	early B-cell factor 4	57593	ENSG00000088881
ODZ3	odz, odd Oz/ten-m homolog 3 (Drosophila)	55714	ENSG00000218336
GDF2	growth differentiation factor 2	2658	ENSG00000128802
MESP1	mesoderm posterior 1 homolog (mouse)	55897	ENSG00000166823
PKD2L1	polycystic kidney disease 2-like 1	9033	ENSG00000107593
COL9A1	collagen, type IX, alpha 1	1297	ENSG00000112280
APCDD1	adenomatosis polyposis coli down-regulated 1	147495	ENSG00000154856
CACNA1I	calcium channel, voltage-dependent, T type, alpha 1I subunit	8911	ENSG00000100346
NOX4	NADPH oxidase 4	50507	ENSG00000086991
NOS3	nitric oxide synthase 3 (endothelial cell)	4846	ENSG00000164867
MDFI	MyoD family inhibitor	4188	ENSG00000112559
COCH	coagulation factor C homolog, cochlin (Limulus polyphemus)	1690	ENSG00000100473
PCSK2	proprotein convertase subtilisin/kexin type 2	5126	ENSG00000125851
SYN3	synapsin III	8224	ENSG00000185666
ING2	inhibitor of growth family, member 2	3622	ENSG00000168556
WNT7B	wingless-type MMTV integration site family, member 7B	7477	ENSG00000188064
TBX4	T-box 4	9496	ENSG00000121075
EML2	echinoderm microtubule associated protein like 2	24139	ENSG00000125746
LY6E	lymphocyte antigen 6 complex, locus E	4061	ENSG00000160932
IGDCC3	immunoglobulin superfamily, DCC subclass, member 3	9543	ENSG00000174498
S100A12	S100 calcium binding protein A12	6283	ENSG00000163221
GRM8	glutamate receptor, metabotropic 8	2918	ENSG00000179603
ALK	anaplastic lymphoma receptor tyrosine kinase	238	ENSG00000171094
CIDEA	cell death-inducing DFFA-like effector a	1149	ENSG00000176194
CRX	cone-rod homeobox	1406	ENSG00000105392
COL13A1	collagen, type XIII, alpha 1	1305	ENSG00000197467
VPS54	vacuolar protein sorting 54 homolog (S. cerevisiae)	51542	ENSG00000143952
TRPV1	transient receptor potential cation channel, subfamily V, member 1	7442	ENSG00000262304,ENSG00000196689
C17orf75	chromosome 17 open reading frame 75	64149	ENSG00000108666
COL16A1	collagen, type XVI, alpha 1	1307	ENSG00000084636
CCBP2	chemokine binding protein 2	1238	ENSG00000144648
KLF1	Kruppel-like factor 1 (erythroid)	10661	ENSG00000105610
PCNT	pericentrin	5116	ENSG00000160299
COL4A2	collagen, type IV, alpha 2	1284	ENSG00000134871
ARHGAP22	Rho GTPase activating protein 22	58504	ENSG00000128805
TNXB	tenascin XB	7148	ENSG00000168477
PNLIPRP1	pancreatic lipase-related protein 1	5407	ENSG00000187021
SDF4	stromal cell derived factor 4	51150	ENSG00000078808
CTNNA2	catenin (cadherin-associated protein), alpha 2	1496	ENSG00000066032
SCIN	scinderin	85477	ENSG00000006747
ZPBP2	zona pellucida binding protein 2	124626	ENSG00000186075
SAG	S-antigen; retina and pineal gland (arrestin)	6295	ENSG00000130561
PSMA6	proteasome (prosome, macropain) subunit, alpha type, 6	5687	ENSG00000100902
MATN1	matrilin 1, cartilage matrix protein	4146	ENSG00000162510
PLCG2	phospholipase C, gamma 2 (phosphatidylinositol-specific)	5336	ENSG00000197943
CDH3	cadherin 3, type 1, P-cadherin (placental)	1001	ENSG00000062038
ESPN	espin	83715	ENSG00000187017
ATP1A2	ATPase, Na+/K+ transporting, alpha 2 polypeptide	477	ENSG00000018625
HTRA2	HtrA serine peptidase 2	27429	ENSG00000115317
TDGF1	teratocarcinoma-derived growth factor 1	6997	ENSG00000241186
RTN4RL2	reticulon 4 receptor-like 2	349667	ENSG00000186907
AKT1	v-akt murine thymoma viral oncogene homolog 1	207	ENSG00000142208
FIGNL1	fidgetin-like 1	63979	ENSG00000132436
NAT8	N-acetyltransferase 8 (GCN5-related, putative)	9027	ENSG00000144035
SYNGR1	synaptogyrin 1	9145	ENSG00000100321
CREB3L1	cAMP responsive element binding protein 3-like 1	90993	ENSG00000157613
ZMYM4	zinc finger, MYM-type 4	9202	ENSG00000146463
CADM1	cell adhesion molecule 1	23705	ENSG00000182985
NETO1	neuropilin (NRP) and tolloid (TLL)-like 1	81832	ENSG00000166342
HNF1A	HNF1 homeobox A	6927	ENSG00000135100
DUOX1	dual oxidase 1	53905	ENSG00000137857
UBD	ubiquitin D	10537	ENSG00000213886
GCK	glucokinase (hexokinase 4)	2645	ENSG00000106633
CYP11A1	cytochrome P450, family 11, subfamily A, polypeptide 1	1583	ENSG00000140459
SALL1	sal-like 1 (Drosophila)	6299	ENSG00000103449
TULP3	tubby like protein 3	7289	ENSG00000078246
DGKI	diacylglycerol kinase, iota	9162	ENSG00000157680
TLE1	transducin-like enhancer of split 1 (E(sp1) homolog, Drosophila)	7088	ENSG00000196781
PTPRS	protein tyrosine phosphatase, receptor type, S	5802	ENSG00000105426
HLA-G	major histocompatibility complex, class I, G	3135	ENSG00000204632
OLFM1	olfactomedin 1	10439	ENSG00000130558
SPTBN5	spectrin, beta, non-erythrocytic 5	51332	ENSG00000137877
PLXND1	plexin D1	23129	ENSG00000004399
FOXF1	forkhead box F1	2294	ENSG00000103241
TH	tyrosine hydroxylase	7054	ENSG00000180176
DPPA5	developmental pluripotency associated 5	340168	ENSG00000203909
MMP9	matrix metallopeptidase 9 (gelatinase B, 92kDa gelatinase, 92kDa type IV collagenase)	4318	ENSG00000100985
NHLH2	nescient helix loop helix 2	4808	ENSG00000177551
ACSBG2	acyl-CoA synthetase bubblegum family member 2	81616	ENSG00000130377
LRP4	low density lipoprotein receptor-related protein 4	4038	ENSG00000134569
TLX2	T-cell leukemia homeobox 2	3196	ENSG00000115297
NLRP14	NLR family, pyrin domain containing 14	338323	ENSG00000158077
PPHLN1	periphilin 1	51535	ENSG00000134283
KLF13	Kruppel-like factor 13	51621	ENSG00000169926
TGFBR1	transforming growth factor, beta receptor 1	7046	ENSG00000106799
BSX	brain-specific homeobox	390259	ENSG00000188909
SHISA3	shisa homolog 3 (Xenopus laevis)	152573	ENSG00000178343
ITGA2B	integrin, alpha 2b (platelet glycoprotein IIb of IIb/IIIa complex, antigen CD41)	3674	ENSG00000005961
PLLP	plasmolipin	51090	ENSG00000102934
DCDC2	doublecortin domain containing 2	51473	ENSG00000146038
SCN1B	sodium channel, voltage-gated, type I, beta subunit	6324	ENSG00000105711
DSG2	desmoglein 2	1829	ENSG00000046604
STC2	stanniocalcin 2	8614	ENSG00000113739
RASD2	RASD family, member 2	23551	ENSG00000100302
TCHH	trichohyalin	7062	ENSG00000159450
WT1	Wilms tumor 1	7490	ENSG00000184937
CPLX1	complexin 1	10815	ENSG00000168993
CXCL12	chemokine (C-X-C motif) ligand 12	6387	ENSG00000107562
HSP90AA1	heat shock protein 90kDa alpha (cytosolic), class A member 1	3320	ENSG00000080824
PAX5	paired box 5	5079	ENSG00000196092
PTCHD3	patched domain containing 3	374308	ENSG00000182077
SP1	Sp1 transcription factor	6667	ENSG00000185591
TXNRD1	thioredoxin reductase 1	7296	ENSG00000198431
USP2	ubiquitin specific peptidase 2	9099	ENSG00000036672
NR3C1	nuclear receptor subfamily 3, group C, member 1 (glucocorticoid receptor)	2908	ENSG00000113580
GATA4	GATA binding protein 4	2626	ENSG00000136574
NR1H4	nuclear receptor subfamily 1, group H, member 4	9971	ENSG00000012504
FOXN3	forkhead box N3	1112	ENSG00000053254
NLGN1	neuroligin 1	22871	ENSG00000169760
COL7A1	collagen, type VII, alpha 1	1294	ENSG00000114270
BCAR1	breast cancer anti-estrogen resistance 1	9564	ENSG00000050820
ODZ4	odz, odd Oz/ten-m homolog 4 (Drosophila)	26011	ENSG00000149256
LEMD2	LEM domain containing 2	221496	ENSG00000161904
GRB2	growth factor receptor-bound protein 2	2885	ENSG00000177885
CTSL1	cathepsin L1	1514	ENSG00000135047
EBF1	early B-cell factor 1	1879	ENSG00000164330
SLC6A4	solute carrier family 6 (neurotransmitter transporter, serotonin), member 4	6532	ENSG00000108576
PAX8	paired box 8	7849	ENSG00000125618
FKBP1B	FK506 binding protein 1B, 12.6 kDa	2281	ENSG00000119782
TAF4	TAF4 RNA polymerase II, TATA box binding protein (TBP)-associated factor, 135kDa	6874	ENSG00000130699
AMN	amnionless homolog (mouse)	81693	ENSG00000166126
PAX9	paired box 9	5083	ENSG00000198807
CACYBP	calcyclin binding protein	27101	ENSG00000116161
HRAS	v-Ha-ras Harvey rat sarcoma viral oncogene homolog	3265	ENSG00000174775
GPX1	glutathione peroxidase 1	2876	ENSG00000233276
biological process	single-multicellular organism process	GO:0044707
C=5612;O=366;E=289.61;R=1.26;rawP=4.09e-09;adjP=1.83e-06
FOXN4	forkhead box N4	121643	ENSG00000139445
SLC22A3	solute carrier family 22 (extraneuronal monoamine transporter), member 3	6581	ENSG00000146477
LUZP1	leucine zipper protein 1	7798	ENSG00000169641
ACTG1	actin, gamma 1	71	ENSG00000184009
OTOP1	otopetrin 1	133060	ENSG00000163982
CACNA1H	calcium channel, voltage-dependent, T type, alpha 1H subunit	8912	ENSG00000196557
OAT	ornithine aminotransferase	4942	ENSG00000065154
VASH1	vasohibin 1	22846	ENSG00000071246
STK24	serine/threonine kinase 24	8428	ENSG00000102572
EYA4	eyes absent homolog 4 (Drosophila)	2070	ENSG00000112319
SKI	v-ski sarcoma viral oncogene homolog (avian)	6497	ENSG00000157933
MYF5	myogenic factor 5	4617	ENSG00000111049
CDKN2C	cyclin-dependent kinase inhibitor 2C (p18, inhibits CDK4)	1031	ENSG00000123080
CDK5	cyclin-dependent kinase 5	1020	ENSG00000164885
CYP1A1	cytochrome P450, family 1, subfamily A, polypeptide 1	1543	ENSG00000140465
AP1M2	adaptor-related protein complex 1, mu 2 subunit	10053	ENSG00000129354
SYN2	synapsin II	6854	ENSG00000157152
ALDH1A3	aldehyde dehydrogenase 1 family, member A3	220	ENSG00000184254
TEAD4	TEA domain family member 4	7004	ENSG00000197905
AP2B1	adaptor-related protein complex 2, beta 1 subunit	163	ENSG00000006125
BFSP2	beaded filament structural protein 2, phakinin	8419	ENSG00000170819
PSD	pleckstrin and Sec7 domain containing	5662	ENSG00000059915
TLR5	toll-like receptor 5	7100	ENSG00000187554
CDK6	cyclin-dependent kinase 6	1021	ENSG00000105810
FIGLA	folliculogenesis specific basic helix-loop-helix	344018	ENSG00000183733
LAT	linker for activation of T cells	27040	ENSG00000213658
GLRX5	glutaredoxin 5	51218	ENSG00000182512
MDGA1	MAM domain containing glycosylphosphatidylinositol anchor 1	266727	ENSG00000112139
GABPA	GA binding protein transcription factor, alpha subunit 60kDa	2551	ENSG00000154727
CYP7B1	cytochrome P450, family 7, subfamily B, polypeptide 1	9420	ENSG00000172817
CDYL	chromodomain protein, Y-like	9425	ENSG00000153046
HSPA8	heat shock 70kDa protein 8	3312	ENSG00000109971
FH	fumarate hydratase	2271	ENSG00000091483
DDO	D-aspartate oxidase	8528	ENSG00000203797
SEMA3F	sema domain, immunoglobulin domain (Ig), short basic domain, secreted, (semaphorin) 3F	6405	ENSG00000001617
PPFIA3	protein tyrosine phosphatase, receptor type, f polypeptide (PTPRF), interacting protein (liprin), alpha 3	8541	ENSG00000177380
LOXL2	lysyl oxidase-like 2	4017	ENSG00000134013
CD36	CD36 molecule (thrombospondin receptor)	948	ENSG00000135218
DPPA3	developmental pluripotency associated 3	359787	ENSG00000187569
SLC8A1	solute carrier family 8 (sodium/calcium exchanger), member 1	6546	ENSG00000183023
MAPK8IP2	mitogen-activated protein kinase 8 interacting protein 2	23542	ENSG00000008735
RBP4	retinol binding protein 4, plasma	5950	ENSG00000138207
PCDH8	protocadherin 8	5100	ENSG00000136099
SMAD2	SMAD family member 2	4087	ENSG00000175387
KCNJ9	potassium inwardly-rectifying channel, subfamily J, member 9	3765	ENSG00000162728
RASGRF2	Ras protein-specific guanine nucleotide-releasing factor 2	5924	ENSG00000113319
CFD	complement factor D (adipsin)	1675	ENSG00000197766
ACTA1	actin, alpha 1, skeletal muscle	58	ENSG00000143632
WNT3	wingless-type MMTV integration site family, member 3	7473	ENSG00000108379
RUNX1	runt-related transcription factor 1	861	ENSG00000159216
MYBPC2	myosin binding protein C, fast type	4606	ENSG00000086967
ARRB2	arrestin, beta 2	409	ENSG00000141480
HSPB1	heat shock 27kDa protein 1	3315	ENSG00000106211
HOXC13	homeobox C13	3229	ENSG00000123364
NKX6-2	NK6 homeobox 2	84504	ENSG00000148826
NEUROD4	neuronal differentiation 4	58158	ENSG00000123307
COX5B	cytochrome c oxidase subunit Vb	1329	ENSG00000135940
SEMA6B	sema domain, transmembrane domain (TM), and cytoplasmic domain, (semaphorin) 6B	10501	ENSG00000167680
PTPRD	protein tyrosine phosphatase, receptor type, D	5789	ENSG00000153707
ZNF536	zinc finger protein 536	9745	ENSG00000198597
RAB23	RAB23, member RAS oncogene family	51715	ENSG00000112210
CHRD	chordin	8646	ENSG00000090539
MAN2B1	mannosidase, alpha, class 2B, member 1	4125	ENSG00000104774
CCDC47	coiled-coil domain containing 47	57003	ENSG00000108588
SHANK3	SH3 and multiple ankyrin repeat domains 3	85358	ENSG00000251322
ASCL4	achaete-scute complex homolog 4 (Drosophila)	121549	ENSG00000187855
TRADD	TNFRSF1A-associated via death domain	8717	ENSG00000102871
HPCAL4	hippocalcin like 4	51440	ENSG00000116983
RBM20	RNA binding motif protein 20	282996	ENSG00000203867
CD59	CD59 molecule, complement regulatory protein	966	ENSG00000085063
LHX8	LIM homeobox 8	431707	ENSG00000162624
UBE3A	ubiquitin protein ligase E3A	7337	ENSG00000114062
TSPAN2	tetraspanin 2	10100	ENSG00000134198
COPS3	COP9 constitutive photomorphogenic homolog subunit 3 (Arabidopsis)	8533	ENSG00000141030
TP63	tumor protein p63	8626	ENSG00000073282
WNT10A	wingless-type MMTV integration site family, member 10A	80326	ENSG00000135925
SP7	Sp7 transcription factor	121340	ENSG00000170374
DLX4	distal-less homeobox 4	1748	ENSG00000108813
KCNA3	potassium voltage-gated channel, shaker-related subfamily, member 3	3738	ENSG00000177272
RARB	retinoic acid receptor, beta	5915	ENSG00000077092
TIMM8B	translocase of inner mitochondrial membrane 8 homolog B (yeast)	26521	ENSG00000150779
CDH23	cadherin-related 23	64072	ENSG00000107736
PRDM16	PR domain containing 16	63976	ENSG00000142611
SMARCD3	SWI/SNF related, matrix associated, actin dependent regulator of chromatin, subfamily d, member 3	6604	ENSG00000082014
ARID1A	AT rich interactive domain 1A (SWI-like)	8289	ENSG00000117713
ATP8B3	ATPase, aminophospholipid transporter, class I, type 8B, member 3	148229	ENSG00000130270
TGFBI	transforming growth factor, beta-induced, 68kDa	7045	ENSG00000120708
SENP2	SUMO1/sentrin/SMT3 specific peptidase 2	59343	ENSG00000163904
PTPRF	protein tyrosine phosphatase, receptor type, F	5792	ENSG00000142949
ETS2	v-ets erythroblastosis virus E26 oncogene homolog 2 (avian)	2114	ENSG00000157557
SYT5	synaptotagmin V	6861	ENSG00000129990
THBS4	thrombospondin 4	7060	ENSG00000113296
GRB7	growth factor receptor-bound protein 7	2886	ENSG00000141738
VWF	von Willebrand factor	7450	ENSG00000110799
KCNN3	potassium intermediate/small conductance calcium-activated channel, subfamily N, member 3	3782	ENSG00000143603
SLC6A2	solute carrier family 6 (neurotransmitter transporter, noradrenalin), member 2	6530	ENSG00000103546
STIP1	stress-induced-phosphoprotein 1	10963	ENSG00000168439
IL11	interleukin 11	3589	ENSG00000095752
PKLR	pyruvate kinase, liver and RBC	5313	ENSG00000143627
PAFAH1B1	platelet-activating factor acetylhydrolase 1b, regulatory subunit 1 (45kDa)	5048	ENSG00000007168
DACH1	dachshund homolog 1 (Drosophila)	1602	ENSG00000165659
LHX1	LIM homeobox 1	3975	ENSG00000132130
GFRA3	GDNF family receptor alpha 3	2676	ENSG00000146013
TPO	thyroid peroxidase	7173	ENSG00000115705
AP1B1	adaptor-related protein complex 1, beta 1 subunit	162	ENSG00000100280
STMN1	stathmin 1	3925	ENSG00000117632
NAB1	NGFI-A binding protein 1 (EGR1 binding protein 1)	4664	ENSG00000138386
FLNB	filamin B, beta	2317	ENSG00000136068
SLITRK1	SLIT and NTRK-like family, member 1	114798	ENSG00000178235
SPEG	SPEG complex locus	10290	ENSG00000072195
SOX30	SRY (sex determining region Y)-box 30	11063	ENSG00000039600
SHC1	SHC (Src homology 2 domain containing) transforming protein 1	6464	ENSG00000160691
ELF1	E74-like factor 1 (ets domain transcription factor)	1997	ENSG00000120690
CDX1	caudal type homeobox 1	1044	ENSG00000113722
LRPAP1	low density lipoprotein receptor-related protein associated protein 1	4043	ENSG00000163956
AFG3L2	AFG3 ATPase family gene 3-like 2 (S. cerevisiae)	10939	ENSG00000141385
EPB41L1	erythrocyte membrane protein band 4.1-like 1	2036	ENSG00000088367
PGLYRP1	peptidoglycan recognition protein 1	8993	ENSG00000008438
DAZL	deleted in azoospermia-like	1618	ENSG00000092345
KCNH3	potassium voltage-gated channel, subfamily H (eag-related), member 3	23416	ENSG00000135519
DNAJA1	DnaJ (Hsp40) homolog, subfamily A, member 1	3301	ENSG00000086061
KCNG2	potassium voltage-gated channel, subfamily G, member 2	26251	ENSG00000178342
ERC1	ELKS/RAB6-interacting/CAST family member 1	23085	ENSG00000082805
SPTBN4	spectrin, beta, non-erythrocytic 4	57731	ENSG00000160460
NRXN3	neurexin 3	9369	ENSG00000021645
NRARP	NOTCH-regulated ankyrin repeat protein	441478	ENSG00000198435
ALX4	ALX homeobox 4	60529	ENSG00000052850
XRCC6	X-ray repair complementing defective repair in Chinese hamster cells 6	2547	ENSG00000196419
POMC	proopiomelanocortin	5443	ENSG00000115138
NRG1	neuregulin 1	3084	ENSG00000157168
LTK	leukocyte receptor tyrosine kinase	4058	ENSG00000062524
ANGPTL6	angiopoietin-like 6	83854	ENSG00000130812
APOA5	apolipoprotein A-V	116519	ENSG00000110243
TMEM176B	transmembrane protein 176B	28959	ENSG00000106565
TUBB	tubulin, beta class I	203068	ENSG00000196230
MAPT	microtubule-associated protein tau	4137	ENSG00000186868
POU3F2	POU class 3 homeobox 2	5454	ENSG00000184486
NOTO	notochord homeobox	344022	ENSG00000214513
RBM24	RNA binding motif protein 24	221662	ENSG00000112183
RP1	retinitis pigmentosa 1 (autosomal dominant)	6101	ENSG00000104237
STRA8	stimulated by retinoic acid gene 8 homolog (mouse)	346673	ENSG00000146857
FLOT1	flotillin 1	10211	ENSG00000137312
NES	nestin	10763	ENSG00000132688
CTSZ	cathepsin Z	1522	ENSG00000101160
SLC5A1	solute carrier family 5 (sodium/glucose cotransporter), member 1	6523	ENSG00000100170
PHLDA2	pleckstrin homology-like domain, family A, member 2	7262	ENSG00000181649
HOXB2	homeobox B2	3212	ENSG00000173917
BAI2	brain-specific angiogenesis inhibitor 2	576	ENSG00000121753
SNTA1	syntrophin, alpha 1	6640	ENSG00000101400
IFT88	intraflagellar transport 88 homolog (Chlamydomonas)	8100	ENSG00000032742
CAPN2	calpain 2, (m/II) large subunit	824	ENSG00000162909
HMGCS1	3-hydroxy-3-methylglutaryl-CoA synthase 1 (soluble)	3157	ENSG00000112972
ANK1	ankyrin 1, erythrocytic	286	ENSG00000029534
NEBL	nebulette	10529	ENSG00000078114
CDO1	cysteine dioxygenase, type I	1036	ENSG00000129596
KNDC1	kinase non-catalytic C-lobe domain (KIND) containing 1	85442	ENSG00000171798
UNC13A	unc-13 homolog A (C. elegans)	23025	ENSG00000130477
NEFL	neurofilament, light polypeptide	4747	NULL
UPF2	UPF2 regulator of nonsense transcripts homolog (yeast)	26019	ENSG00000151461
CSPG4	chondroitin sulfate proteoglycan 4	1464	ENSG00000173546
ALDH2	aldehyde dehydrogenase 2 family (mitochondrial)	217	ENSG00000111275
LCK	lymphocyte-specific protein tyrosine kinase	3932	ENSG00000182866
CACNA1G	calcium channel, voltage-dependent, T type, alpha 1G subunit	8913	ENSG00000006283
GABBR2	gamma-aminobutyric acid (GABA) B receptor, 2	9568	ENSG00000136928
NEUROD1	neuronal differentiation 1	4760	ENSG00000162992
EIF5A2	eukaryotic translation initiation factor 5A2	56648	ENSG00000163577
GRIN1	glutamate receptor, ionotropic, N-methyl D-aspartate 1	2902	ENSG00000176884
NXN	nucleoredoxin	64359	ENSG00000167693
EIF4A1	eukaryotic translation initiation factor 4A1	1973	ENSG00000161960
ELANE	elastase, neutrophil expressed	1991	ENSG00000197561
OTP	orthopedia homeobox	23440	ENSG00000171540
RGS9	regulator of G-protein signaling 9	8787	ENSG00000108370
NSD1	nuclear receptor binding SET domain protein 1	64324	ENSG00000165671
F10	coagulation factor X	2159	ENSG00000126218
LDLRAP1	low density lipoprotein receptor adaptor protein 1	26119	ENSG00000157978
FGFR2	fibroblast growth factor receptor 2	2263	ENSG00000066468
WWOX	WW domain containing oxidoreductase	51741	ENSG00000186153
GRM4	glutamate receptor, metabotropic 4	2914	ENSG00000124493
GRIN2D	glutamate receptor, ionotropic, N-methyl D-aspartate 2D	2906	ENSG00000105464
LMX1B	LIM homeobox transcription factor 1, beta	4010	ENSG00000136944
PAX3	paired box 3	5077	ENSG00000135903
HOXC4	homeobox C4	3221	ENSG00000198353
LBX1	ladybird homeobox 1	10660	ENSG00000138136
CHRNB4	cholinergic receptor, nicotinic, beta 4 (neuronal)	1143	ENSG00000117971
AGRN	agrin	375790	ENSG00000188157
UGDH	UDP-glucose 6-dehydrogenase	7358	ENSG00000109814
CALCA	calcitonin-related polypeptide alpha	796	ENSG00000110680
CSNK2A1	casein kinase 2, alpha 1 polypeptide	1457	ENSG00000101266
SMOC1	SPARC related modular calcium binding 1	64093	ENSG00000198732
HYAL2	hyaluronoglucosaminidase 2	8692	ENSG00000068001
ATP6V1B1	ATPase, H+ transporting, lysosomal 56/58kDa, V1 subunit B1	525	ENSG00000116039
DFNA5	deafness, autosomal dominant 5	1687	ENSG00000105928
CLCNKB	chloride channel, voltage-sensitive Kb	1188	ENSG00000184908
PDE1A	phosphodiesterase 1A, calmodulin-dependent	5136	ENSG00000115252
MLNR	motilin receptor	2862	ENSG00000102539
SLC17A7	solute carrier family 17 (sodium-dependent inorganic phosphate cotransporter), member 7	57030	ENSG00000104888
ANKRD11	ankyrin repeat domain 11	29123	ENSG00000167522
RELB	v-rel reticuloendotheliosis viral oncogene homolog B	5971	ENSG00000104856
CYP1B1	cytochrome P450, family 1, subfamily B, polypeptide 1	1545	ENSG00000138061
PCDHA1	protocadherin alpha 1	56147	ENSG00000204970
KCNK10	potassium channel, subfamily K, member 10	54207	ENSG00000100433
NTRK1	neurotrophic tyrosine kinase, receptor, type 1	4914	ENSG00000198400
UTP3	UTP3, small subunit (SSU) processome component, homolog (S. cerevisiae)	57050	ENSG00000132467
LAMA2	laminin, alpha 2	3908	ENSG00000196569
KCNH2	potassium voltage-gated channel, subfamily H (eag-related), member 2	3757	ENSG00000055118
CLCN2	chloride channel, voltage-sensitive 2	1181	ENSG00000114859
NRXN2	neurexin 2	9379	ENSG00000110076
ZNF281	zinc finger protein 281	23528	ENSG00000162702
PLEKHB1	pleckstrin homology domain containing, family B (evectins) member 1	58473	ENSG00000021300
EGR2	early growth response 2	1959	ENSG00000122877
GNA14	guanine nucleotide binding protein (G protein), alpha 14	9630	ENSG00000156049
EPB41	erythrocyte membrane protein band 4.1 (elliptocytosis 1, RH-linked)	2035	ENSG00000159023
NLRP2	NLR family, pyrin domain containing 2	55655	ENSG00000022556
NCALD	neurocalcin delta	83988	ENSG00000104490
LECT1	leukocyte cell derived chemotaxin 1	11061	ENSG00000136110
TDRD7	tudor domain containing 7	23424	ENSG00000196116
ACTN4	actinin, alpha 4	81	ENSG00000130402
SP6	Sp6 transcription factor	80320	ENSG00000189120
RNF168	ring finger protein 168, E3 ubiquitin protein ligase	165918	ENSG00000163961
PAFAH1B2	platelet-activating factor acetylhydrolase 1b, catalytic subunit 2 (30kDa)	5049	ENSG00000168092
MB	myoglobin	4151	ENSG00000198125
BCL2L10	BCL2-like 10 (apoptosis facilitator)	10017	ENSG00000137875
BMP8B	bone morphogenetic protein 8b	656	ENSG00000116985
SPDYA	speedy homolog A (Xenopus laevis)	245711	ENSG00000163806
PRKAA2	protein kinase, AMP-activated, alpha 2 catalytic subunit	5563	ENSG00000162409
ATOH8	atonal homolog 8 (Drosophila)	84913	ENSG00000168874
LOC619207	scavenger receptor protein family member	619207	NULL
TLN1	talin 1	7094	ENSG00000137076
PAX2	paired box 2	5076	ENSG00000075891
SRCIN1	SRC kinase signaling inhibitor 1	80725	ENSG00000017373
KIF4B	kinesin family member 4B	285643	ENSG00000226650
CHSY1	chondroitin sulfate synthase 1	22856	ENSG00000131873
CNTNAP2	contactin associated protein-like 2	26047	ENSG00000174469
ARID1B	AT rich interactive domain 1B (SWI1-like)	57492	ENSG00000049618
HPN	hepsin	3249	ENSG00000105707
B4GALNT1	beta-1,4-N-acetyl-galactosaminyl transferase 1	2583	ENSG00000135454
HRC	histidine rich calcium binding protein	3270	ENSG00000130528
CACNG8	calcium channel, voltage-dependent, gamma subunit 8	59283	ENSG00000142408
ELAVL3	ELAV (embryonic lethal, abnormal vision, Drosophila)-like 3 (Hu antigen C)	1995	ENSG00000196361
GUCY2D	guanylate cyclase 2D, membrane (retina-specific)	3000	ENSG00000132518
PRKCI	protein kinase C, iota	5584	ENSG00000163558
HOXC11	homeobox C11	3227	ENSG00000123388
EBF4	early B-cell factor 4	57593	ENSG00000088881
ODZ3	odz, odd Oz/ten-m homolog 3 (Drosophila)	55714	ENSG00000218336
GDF2	growth differentiation factor 2	2658	ENSG00000128802
MESP1	mesoderm posterior 1 homolog (mouse)	55897	ENSG00000166823
PKD2L1	polycystic kidney disease 2-like 1	9033	ENSG00000107593
COL9A1	collagen, type IX, alpha 1	1297	ENSG00000112280
APCDD1	adenomatosis polyposis coli down-regulated 1	147495	ENSG00000154856
CACNA1I	calcium channel, voltage-dependent, T type, alpha 1I subunit	8911	ENSG00000100346
NOX4	NADPH oxidase 4	50507	ENSG00000086991
NOS3	nitric oxide synthase 3 (endothelial cell)	4846	ENSG00000164867
MDFI	MyoD family inhibitor	4188	ENSG00000112559
COCH	coagulation factor C homolog, cochlin (Limulus polyphemus)	1690	ENSG00000100473
PCSK2	proprotein convertase subtilisin/kexin type 2	5126	ENSG00000125851
SYN3	synapsin III	8224	ENSG00000185666
ING2	inhibitor of growth family, member 2	3622	ENSG00000168556
WNT7B	wingless-type MMTV integration site family, member 7B	7477	ENSG00000188064
TBX4	T-box 4	9496	ENSG00000121075
EML2	echinoderm microtubule associated protein like 2	24139	ENSG00000125746
LY6E	lymphocyte antigen 6 complex, locus E	4061	ENSG00000160932
IGDCC3	immunoglobulin superfamily, DCC subclass, member 3	9543	ENSG00000174498
S100A12	S100 calcium binding protein A12	6283	ENSG00000163221
GRM8	glutamate receptor, metabotropic 8	2918	ENSG00000179603
ALK	anaplastic lymphoma receptor tyrosine kinase	238	ENSG00000171094
CIDEA	cell death-inducing DFFA-like effector a	1149	ENSG00000176194
CRX	cone-rod homeobox	1406	ENSG00000105392
COL13A1	collagen, type XIII, alpha 1	1305	ENSG00000197467
VPS54	vacuolar protein sorting 54 homolog (S. cerevisiae)	51542	ENSG00000143952
TRPV1	transient receptor potential cation channel, subfamily V, member 1	7442	ENSG00000262304,ENSG00000196689
C17orf75	chromosome 17 open reading frame 75	64149	ENSG00000108666
CCBP2	chemokine binding protein 2	1238	ENSG00000144648
KLF1	Kruppel-like factor 1 (erythroid)	10661	ENSG00000105610
PCNT	pericentrin	5116	ENSG00000160299
COL4A2	collagen, type IV, alpha 2	1284	ENSG00000134871
ARHGAP22	Rho GTPase activating protein 22	58504	ENSG00000128805
TNXB	tenascin XB	7148	ENSG00000168477
PNLIPRP1	pancreatic lipase-related protein 1	5407	ENSG00000187021
SDF4	stromal cell derived factor 4	51150	ENSG00000078808
CTNNA2	catenin (cadherin-associated protein), alpha 2	1496	ENSG00000066032
SCIN	scinderin	85477	ENSG00000006747
ZPBP2	zona pellucida binding protein 2	124626	ENSG00000186075
SAG	S-antigen; retina and pineal gland (arrestin)	6295	ENSG00000130561
PSMA6	proteasome (prosome, macropain) subunit, alpha type, 6	5687	ENSG00000100902
MATN1	matrilin 1, cartilage matrix protein	4146	ENSG00000162510
PLCG2	phospholipase C, gamma 2 (phosphatidylinositol-specific)	5336	ENSG00000197943
CDH3	cadherin 3, type 1, P-cadherin (placental)	1001	ENSG00000062038
ESPN	espin	83715	ENSG00000187017
ATP1A2	ATPase, Na+/K+ transporting, alpha 2 polypeptide	477	ENSG00000018625
HTRA2	HtrA serine peptidase 2	27429	ENSG00000115317
TDGF1	teratocarcinoma-derived growth factor 1	6997	ENSG00000241186
RTN4RL2	reticulon 4 receptor-like 2	349667	ENSG00000186907
AKT1	v-akt murine thymoma viral oncogene homolog 1	207	ENSG00000142208
FIGNL1	fidgetin-like 1	63979	ENSG00000132436
NAT8	N-acetyltransferase 8 (GCN5-related, putative)	9027	ENSG00000144035
SYNGR1	synaptogyrin 1	9145	ENSG00000100321
CREB3L1	cAMP responsive element binding protein 3-like 1	90993	ENSG00000157613
ZMYM4	zinc finger, MYM-type 4	9202	ENSG00000146463
CADM1	cell adhesion molecule 1	23705	ENSG00000182985
NETO1	neuropilin (NRP) and tolloid (TLL)-like 1	81832	ENSG00000166342
HNF1A	HNF1 homeobox A	6927	ENSG00000135100
DUOX1	dual oxidase 1	53905	ENSG00000137857
UBD	ubiquitin D	10537	ENSG00000213886
GCK	glucokinase (hexokinase 4)	2645	ENSG00000106633
CYP11A1	cytochrome P450, family 11, subfamily A, polypeptide 1	1583	ENSG00000140459
SALL1	sal-like 1 (Drosophila)	6299	ENSG00000103449
TULP3	tubby like protein 3	7289	ENSG00000078246
DGKI	diacylglycerol kinase, iota	9162	ENSG00000157680
TLE1	transducin-like enhancer of split 1 (E(sp1) homolog, Drosophila)	7088	ENSG00000196781
PTPRS	protein tyrosine phosphatase, receptor type, S	5802	ENSG00000105426
HLA-G	major histocompatibility complex, class I, G	3135	ENSG00000204632
OLFM1	olfactomedin 1	10439	ENSG00000130558
SPTBN5	spectrin, beta, non-erythrocytic 5	51332	ENSG00000137877
PLXND1	plexin D1	23129	ENSG00000004399
FOXF1	forkhead box F1	2294	ENSG00000103241
TH	tyrosine hydroxylase	7054	ENSG00000180176
DPPA5	developmental pluripotency associated 5	340168	ENSG00000203909
MMP9	matrix metallopeptidase 9 (gelatinase B, 92kDa gelatinase, 92kDa type IV collagenase)	4318	ENSG00000100985
NHLH2	nescient helix loop helix 2	4808	ENSG00000177551
ACSBG2	acyl-CoA synthetase bubblegum family member 2	81616	ENSG00000130377
LRP4	low density lipoprotein receptor-related protein 4	4038	ENSG00000134569
TLX2	T-cell leukemia homeobox 2	3196	ENSG00000115297
NLRP14	NLR family, pyrin domain containing 14	338323	ENSG00000158077
PPHLN1	periphilin 1	51535	ENSG00000134283
KLF13	Kruppel-like factor 13	51621	ENSG00000169926
TGFBR1	transforming growth factor, beta receptor 1	7046	ENSG00000106799
BSX	brain-specific homeobox	390259	ENSG00000188909
SHISA3	shisa homolog 3 (Xenopus laevis)	152573	ENSG00000178343
ITGA2B	integrin, alpha 2b (platelet glycoprotein IIb of IIb/IIIa complex, antigen CD41)	3674	ENSG00000005961
PLLP	plasmolipin	51090	ENSG00000102934
DCDC2	doublecortin domain containing 2	51473	ENSG00000146038
SCN1B	sodium channel, voltage-gated, type I, beta subunit	6324	ENSG00000105711
DSG2	desmoglein 2	1829	ENSG00000046604
STC2	stanniocalcin 2	8614	ENSG00000113739
RASD2	RASD family, member 2	23551	ENSG00000100302
TCHH	trichohyalin	7062	ENSG00000159450
WT1	Wilms tumor 1	7490	ENSG00000184937
CPLX1	complexin 1	10815	ENSG00000168993
CXCL12	chemokine (C-X-C motif) ligand 12	6387	ENSG00000107562
HSP90AA1	heat shock protein 90kDa alpha (cytosolic), class A member 1	3320	ENSG00000080824
PAX5	paired box 5	5079	ENSG00000196092
PTCHD3	patched domain containing 3	374308	ENSG00000182077
SP1	Sp1 transcription factor	6667	ENSG00000185591
TXNRD1	thioredoxin reductase 1	7296	ENSG00000198431
USP2	ubiquitin specific peptidase 2	9099	ENSG00000036672
NR3C1	nuclear receptor subfamily 3, group C, member 1 (glucocorticoid receptor)	2908	ENSG00000113580
GATA4	GATA binding protein 4	2626	ENSG00000136574
NR1H4	nuclear receptor subfamily 1, group H, member 4	9971	ENSG00000012504
FOXN3	forkhead box N3	1112	ENSG00000053254
NLGN1	neuroligin 1	22871	ENSG00000169760
COL7A1	collagen, type VII, alpha 1	1294	ENSG00000114270
BCAR1	breast cancer anti-estrogen resistance 1	9564	ENSG00000050820
ODZ4	odz, odd Oz/ten-m homolog 4 (Drosophila)	26011	ENSG00000149256
LEMD2	LEM domain containing 2	221496	ENSG00000161904
GRB2	growth factor receptor-bound protein 2	2885	ENSG00000177885
CTSL1	cathepsin L1	1514	ENSG00000135047
EBF1	early B-cell factor 1	1879	ENSG00000164330
SLC6A4	solute carrier family 6 (neurotransmitter transporter, serotonin), member 4	6532	ENSG00000108576
PAX8	paired box 8	7849	ENSG00000125618
FKBP1B	FK506 binding protein 1B, 12.6 kDa	2281	ENSG00000119782
TAF4	TAF4 RNA polymerase II, TATA box binding protein (TBP)-associated factor, 135kDa	6874	ENSG00000130699
AMN	amnionless homolog (mouse)	81693	ENSG00000166126
PAX9	paired box 9	5083	ENSG00000198807
CACYBP	calcyclin binding protein	27101	ENSG00000116161
HRAS	v-Ha-ras Harvey rat sarcoma viral oncogene homolog	3265	ENSG00000174775
GPX1	glutathione peroxidase 1	2876	ENSG00000233276
biological process	anatomical structure formation involved in morphogenesis	GO:0048646
C=1594;O=132;E=82.26;R=1.60;rawP=1.63e-08;adjP=3.64e-06
FOXN4	forkhead box N4	121643	ENSG00000139445
LUZP1	leucine zipper protein 1	7798	ENSG00000169641
AGRN	agrin	375790	ENSG00000188157
ACTG1	actin, gamma 1	71	ENSG00000184009
OTOP1	otopetrin 1	133060	ENSG00000163982
CACNA1H	calcium channel, voltage-dependent, T type, alpha 1H subunit	8912	ENSG00000196557
CSNK2A1	casein kinase 2, alpha 1 polypeptide	1457	ENSG00000101266
VASH1	vasohibin 1	22846	ENSG00000071246
STK24	serine/threonine kinase 24	8428	ENSG00000102572
ATP6V1B1	ATPase, H+ transporting, lysosomal 56/58kDa, V1 subunit B1	525	ENSG00000116039
EYA4	eyes absent homolog 4 (Drosophila)	2070	ENSG00000112319
SKI	v-ski sarcoma viral oncogene homolog (avian)	6497	ENSG00000157933
MYF5	myogenic factor 5	4617	ENSG00000111049
CDK5	cyclin-dependent kinase 5	1020	ENSG00000164885
ALDH1A3	aldehyde dehydrogenase 1 family, member A3	220	ENSG00000184254
ANKRD11	ankyrin repeat domain 11	29123	ENSG00000167522
TEAD4	TEA domain family member 4	7004	ENSG00000197905
AP2B1	adaptor-related protein complex 2, beta 1 subunit	163	ENSG00000006125
CYP1B1	cytochrome P450, family 1, subfamily B, polypeptide 1	1545	ENSG00000138061
CYP7B1	cytochrome P450, family 7, subfamily B, polypeptide 1	9420	ENSG00000172817
NTRK1	neurotrophic tyrosine kinase, receptor, type 1	4914	ENSG00000198400
SEMA3F	sema domain, immunoglobulin domain (Ig), short basic domain, secreted, (semaphorin) 3F	6405	ENSG00000001617
LAMA2	laminin, alpha 2	3908	ENSG00000196569
LOXL2	lysyl oxidase-like 2	4017	ENSG00000134013
CD36	CD36 molecule (thrombospondin receptor)	948	ENSG00000135218
EGR2	early growth response 2	1959	ENSG00000122877
MAPK8IP2	mitogen-activated protein kinase 8 interacting protein 2	23542	ENSG00000008735
DZIP1L	DAZ interacting protein 1-like	199221	ENSG00000158163
RBP4	retinol binding protein 4, plasma	5950	ENSG00000138207
PCDH8	protocadherin 8	5100	ENSG00000136099
SMAD2	SMAD family member 2	4087	ENSG00000175387
LECT1	leukocyte cell derived chemotaxin 1	11061	ENSG00000136110
ACTA1	actin, alpha 1, skeletal muscle	58	ENSG00000143632
TDRD7	tudor domain containing 7	23424	ENSG00000196116
RUNX1	runt-related transcription factor 1	861	ENSG00000159216
WNT3	wingless-type MMTV integration site family, member 3	7473	ENSG00000108379
HSPB1	heat shock 27kDa protein 1	3315	ENSG00000106211
TLN1	talin 1	7094	ENSG00000137076
PTPRD	protein tyrosine phosphatase, receptor type, D	5789	ENSG00000153707
PAX2	paired box 2	5076	ENSG00000075891
RAB23	RAB23, member RAS oncogene family	51715	ENSG00000112210
CHRD	chordin	8646	ENSG00000090539
SRCIN1	SRC kinase signaling inhibitor 1	80725	ENSG00000017373
KIF4B	kinesin family member 4B	285643	ENSG00000226650
SHANK3	SH3 and multiple ankyrin repeat domains 3	85358	ENSG00000251322
HPN	hepsin	3249	ENSG00000105707
TP63	tumor protein p63	8626	ENSG00000073282
WNT10A	wingless-type MMTV integration site family, member 10A	80326	ENSG00000135925
PRKCI	protein kinase C, iota	5584	ENSG00000163558
HOXC11	homeobox C11	3227	ENSG00000123388
GDF2	growth differentiation factor 2	2658	ENSG00000128802
MESP1	mesoderm posterior 1 homolog (mouse)	55897	ENSG00000166823
COL9A1	collagen, type IX, alpha 1	1297	ENSG00000112280
CACNA1I	calcium channel, voltage-dependent, T type, alpha 1I subunit	8911	ENSG00000100346
NOS3	nitric oxide synthase 3 (endothelial cell)	4846	ENSG00000164867
RARB	retinoic acid receptor, beta	5915	ENSG00000077092
CDH23	cadherin-related 23	64072	ENSG00000107736
SMARCD3	SWI/SNF related, matrix associated, actin dependent regulator of chromatin, subfamily d, member 3	6604	ENSG00000082014
WNT7B	wingless-type MMTV integration site family, member 7B	7477	ENSG00000188064
TBX4	T-box 4	9496	ENSG00000121075
TGFBI	transforming growth factor, beta-induced, 68kDa	7045	ENSG00000120708
LY6E	lymphocyte antigen 6 complex, locus E	4061	ENSG00000160932
PTPRF	protein tyrosine phosphatase, receptor type, F	5792	ENSG00000142949
COL13A1	collagen, type XIII, alpha 1	1305	ENSG00000197467
THBS4	thrombospondin 4	7060	ENSG00000113296
STIP1	stress-induced-phosphoprotein 1	10963	ENSG00000168439
COL4A2	collagen, type IV, alpha 2	1284	ENSG00000134871
PCNT	pericentrin	5116	ENSG00000160299
PAFAH1B1	platelet-activating factor acetylhydrolase 1b, regulatory subunit 1 (45kDa)	5048	ENSG00000007168
LHX1	LIM homeobox 1	3975	ENSG00000132130
ARHGAP22	Rho GTPase activating protein 22	58504	ENSG00000128805
STMN1	stathmin 1	3925	ENSG00000117632
NAB1	NGFI-A binding protein 1 (EGR1 binding protein 1)	4664	ENSG00000138386
CTNNA2	catenin (cadherin-associated protein), alpha 2	1496	ENSG00000066032
SLITRK1	SLIT and NTRK-like family, member 1	114798	ENSG00000178235
ZPBP2	zona pellucida binding protein 2	124626	ENSG00000186075
MATN1	matrilin 1, cartilage matrix protein	4146	ENSG00000162510
SHC1	SHC (Src homology 2 domain containing) transforming protein 1	6464	ENSG00000160691
CDX1	caudal type homeobox 1	1044	ENSG00000113722
TDGF1	teratocarcinoma-derived growth factor 1	6997	ENSG00000241186
RTN4RL2	reticulon 4 receptor-like 2	349667	ENSG00000186907
AFG3L2	AFG3 ATPase family gene 3-like 2 (S. cerevisiae)	10939	ENSG00000141385
CADM1	cell adhesion molecule 1	23705	ENSG00000182985
SPTBN4	spectrin, beta, non-erythrocytic 4	57731	ENSG00000160460
NRARP	NOTCH-regulated ankyrin repeat protein	441478	ENSG00000198435
NRXN3	neurexin 3	9369	ENSG00000021645
HNF1A	HNF1 homeobox A	6927	ENSG00000135100
ALX4	ALX homeobox 4	60529	ENSG00000052850
SALL1	sal-like 1 (Drosophila)	6299	ENSG00000103449
NRG1	neuregulin 1	3084	ENSG00000157168
SPTBN5	spectrin, beta, non-erythrocytic 5	51332	ENSG00000137877
TH	tyrosine hydroxylase	7054	ENSG00000180176
ANGPTL6	angiopoietin-like 6	83854	ENSG00000130812
FOXF1	forkhead box F1	2294	ENSG00000103241
PLXND1	plexin D1	23129	ENSG00000004399
MAPT	microtubule-associated protein tau	4137	ENSG00000186868
MMP9	matrix metallopeptidase 9 (gelatinase B, 92kDa gelatinase, 92kDa type IV collagenase)	4318	ENSG00000100985
POU3F2	POU class 3 homeobox 2	5454	ENSG00000184486
RP1	retinitis pigmentosa 1 (autosomal dominant)	6101	ENSG00000104237
TLX2	T-cell leukemia homeobox 2	3196	ENSG00000115297
LRP4	low density lipoprotein receptor-related protein 4	4038	ENSG00000134569
FLOT1	flotillin 1	10211	ENSG00000137312
NES	nestin	10763	ENSG00000132688
CTSZ	cathepsin Z	1522	ENSG00000101160
TGFBR1	transforming growth factor, beta receptor 1	7046	ENSG00000106799
HOXB2	homeobox B2	3212	ENSG00000173917
BAI2	brain-specific angiogenesis inhibitor 2	576	ENSG00000121753
ITGA2B	integrin, alpha 2b (platelet glycoprotein IIb of IIb/IIIa complex, antigen CD41)	3674	ENSG00000005961
CAPN2	calpain 2, (m/II) large subunit	824	ENSG00000162909
IFT88	intraflagellar transport 88 homolog (Chlamydomonas)	8100	ENSG00000032742
ANK1	ankyrin 1, erythrocytic	286	ENSG00000029534
NEBL	nebulette	10529	ENSG00000078114
SCN1B	sodium channel, voltage-gated, type I, beta subunit	6324	ENSG00000105711
KNDC1	kinase non-catalytic C-lobe domain (KIND) containing 1	85442	ENSG00000171798
WT1	Wilms tumor 1	7490	ENSG00000184937
HSP90AA1	heat shock protein 90kDa alpha (cytosolic), class A member 1	3320	ENSG00000080824
CXCL12	chemokine (C-X-C motif) ligand 12	6387	ENSG00000107562
CSPG4	chondroitin sulfate proteoglycan 4	1464	ENSG00000173546
SP1	Sp1 transcription factor	6667	ENSG00000185591
TXNRD1	thioredoxin reductase 1	7296	ENSG00000198431
CACNA1G	calcium channel, voltage-dependent, T type, alpha 1G subunit	8913	ENSG00000006283
NR3C1	nuclear receptor subfamily 3, group C, member 1 (glucocorticoid receptor)	2908	ENSG00000113580
GATA4	GATA binding protein 4	2626	ENSG00000136574
ODZ4	odz, odd Oz/ten-m homolog 4 (Drosophila)	26011	ENSG00000149256
GRB2	growth factor receptor-bound protein 2	2885	ENSG00000177885
NEK1	NIMA (never in mitosis gene a)-related kinase 1	4750	ENSG00000137601
PAX8	paired box 8	7849	ENSG00000125618
FGFR2	fibroblast growth factor receptor 2	2263	ENSG00000066468
PAX9	paired box 9	5083	ENSG00000198807
LBX1	ladybird homeobox 1	10660	ENSG00000138136
HRAS	v-Ha-ras Harvey rat sarcoma viral oncogene homolog	3265	ENSG00000174775
GPX1	glutathione peroxidase 1	2876	ENSG00000233276
biological process	anatomical structure morphogenesis	GO:0009653
C=2055;O=161;E=106.05;R=1.52;rawP=1.49e-08;adjP=3.64e-06
FOXN4	forkhead box N4	121643	ENSG00000139445
LUZP1	leucine zipper protein 1	7798	ENSG00000169641
AGRN	agrin	375790	ENSG00000188157
ACTG1	actin, gamma 1	71	ENSG00000184009
UGDH	UDP-glucose 6-dehydrogenase	7358	ENSG00000109814
OTOP1	otopetrin 1	133060	ENSG00000163982
CACNA1H	calcium channel, voltage-dependent, T type, alpha 1H subunit	8912	ENSG00000196557
CSNK2A1	casein kinase 2, alpha 1 polypeptide	1457	ENSG00000101266
VASH1	vasohibin 1	22846	ENSG00000071246
STK24	serine/threonine kinase 24	8428	ENSG00000102572
ATP6V1B1	ATPase, H+ transporting, lysosomal 56/58kDa, V1 subunit B1	525	ENSG00000116039
EYA4	eyes absent homolog 4 (Drosophila)	2070	ENSG00000112319
SKI	v-ski sarcoma viral oncogene homolog (avian)	6497	ENSG00000157933
MYF5	myogenic factor 5	4617	ENSG00000111049
CDK5	cyclin-dependent kinase 5	1020	ENSG00000164885
ALDH1A3	aldehyde dehydrogenase 1 family, member A3	220	ENSG00000184254
ANKRD11	ankyrin repeat domain 11	29123	ENSG00000167522
TEAD4	TEA domain family member 4	7004	ENSG00000197905
AP2B1	adaptor-related protein complex 2, beta 1 subunit	163	ENSG00000006125
CYP1B1	cytochrome P450, family 1, subfamily B, polypeptide 1	1545	ENSG00000138061
CYP7B1	cytochrome P450, family 7, subfamily B, polypeptide 1	9420	ENSG00000172817
NTRK1	neurotrophic tyrosine kinase, receptor, type 1	4914	ENSG00000198400
SHROOM1	shroom family member 1	134549	ENSG00000164403
SEMA3F	sema domain, immunoglobulin domain (Ig), short basic domain, secreted, (semaphorin) 3F	6405	ENSG00000001617
LAMA2	laminin, alpha 2	3908	ENSG00000196569
LOXL2	lysyl oxidase-like 2	4017	ENSG00000134013
CD36	CD36 molecule (thrombospondin receptor)	948	ENSG00000135218
ZNF281	zinc finger protein 281	23528	ENSG00000162702
EGR2	early growth response 2	1959	ENSG00000122877
MAPK8IP2	mitogen-activated protein kinase 8 interacting protein 2	23542	ENSG00000008735
DZIP1L	DAZ interacting protein 1-like	199221	ENSG00000158163
RBP4	retinol binding protein 4, plasma	5950	ENSG00000138207
PCDH8	protocadherin 8	5100	ENSG00000136099
SMAD2	SMAD family member 2	4087	ENSG00000175387
LECT1	leukocyte cell derived chemotaxin 1	11061	ENSG00000136110
ACTA1	actin, alpha 1, skeletal muscle	58	ENSG00000143632
TDRD7	tudor domain containing 7	23424	ENSG00000196116
SP6	Sp6 transcription factor	80320	ENSG00000189120
RUNX1	runt-related transcription factor 1	861	ENSG00000159216
WNT3	wingless-type MMTV integration site family, member 3	7473	ENSG00000108379
HSPB1	heat shock 27kDa protein 1	3315	ENSG00000106211
HOXC13	homeobox C13	3229	ENSG00000123364
TLN1	talin 1	7094	ENSG00000137076
PTPRD	protein tyrosine phosphatase, receptor type, D	5789	ENSG00000153707
PAX2	paired box 2	5076	ENSG00000075891
RAB23	RAB23, member RAS oncogene family	51715	ENSG00000112210
CHRD	chordin	8646	ENSG00000090539
SRCIN1	SRC kinase signaling inhibitor 1	80725	ENSG00000017373
KIF4B	kinesin family member 4B	285643	ENSG00000226650
SHANK3	SH3 and multiple ankyrin repeat domains 3	85358	ENSG00000251322
HPN	hepsin	3249	ENSG00000105707
LHX8	LIM homeobox 8	431707	ENSG00000162624
TP63	tumor protein p63	8626	ENSG00000073282
WNT10A	wingless-type MMTV integration site family, member 10A	80326	ENSG00000135925
PRKCI	protein kinase C, iota	5584	ENSG00000163558
HOXC11	homeobox C11	3227	ENSG00000123388
GDF2	growth differentiation factor 2	2658	ENSG00000128802
MESP1	mesoderm posterior 1 homolog (mouse)	55897	ENSG00000166823
COL9A1	collagen, type IX, alpha 1	1297	ENSG00000112280
CACNA1I	calcium channel, voltage-dependent, T type, alpha 1I subunit	8911	ENSG00000100346
NOX4	NADPH oxidase 4	50507	ENSG00000086991
NOS3	nitric oxide synthase 3 (endothelial cell)	4846	ENSG00000164867
MDFI	MyoD family inhibitor	4188	ENSG00000112559
RARB	retinoic acid receptor, beta	5915	ENSG00000077092
COCH	coagulation factor C homolog, cochlin (Limulus polyphemus)	1690	ENSG00000100473
CDH23	cadherin-related 23	64072	ENSG00000107736
SMARCD3	SWI/SNF related, matrix associated, actin dependent regulator of chromatin, subfamily d, member 3	6604	ENSG00000082014
WNT7B	wingless-type MMTV integration site family, member 7B	7477	ENSG00000188064
TBX4	T-box 4	9496	ENSG00000121075
TGFBI	transforming growth factor, beta-induced, 68kDa	7045	ENSG00000120708
LY6E	lymphocyte antigen 6 complex, locus E	4061	ENSG00000160932
PTPRF	protein tyrosine phosphatase, receptor type, F	5792	ENSG00000142949
CRX	cone-rod homeobox	1406	ENSG00000105392
COL13A1	collagen, type XIII, alpha 1	1305	ENSG00000197467
THBS4	thrombospondin 4	7060	ENSG00000113296
STIP1	stress-induced-phosphoprotein 1	10963	ENSG00000168439
PCNT	pericentrin	5116	ENSG00000160299
COL4A2	collagen, type IV, alpha 2	1284	ENSG00000134871
PAFAH1B1	platelet-activating factor acetylhydrolase 1b, regulatory subunit 1 (45kDa)	5048	ENSG00000007168
ARHGAP22	Rho GTPase activating protein 22	58504	ENSG00000128805
LHX1	LIM homeobox 1	3975	ENSG00000132130
STMN1	stathmin 1	3925	ENSG00000117632
NAB1	NGFI-A binding protein 1 (EGR1 binding protein 1)	4664	ENSG00000138386
CTNNA2	catenin (cadherin-associated protein), alpha 2	1496	ENSG00000066032
SLITRK1	SLIT and NTRK-like family, member 1	114798	ENSG00000178235
ZPBP2	zona pellucida binding protein 2	124626	ENSG00000186075
PDZD8	PDZ domain containing 8	118987	ENSG00000165650
MATN1	matrilin 1, cartilage matrix protein	4146	ENSG00000162510
SHC1	SHC (Src homology 2 domain containing) transforming protein 1	6464	ENSG00000160691
CDX1	caudal type homeobox 1	1044	ENSG00000113722
TDGF1	teratocarcinoma-derived growth factor 1	6997	ENSG00000241186
RTN4RL2	reticulon 4 receptor-like 2	349667	ENSG00000186907
AFG3L2	AFG3 ATPase family gene 3-like 2 (S. cerevisiae)	10939	ENSG00000141385
NAT8	N-acetyltransferase 8 (GCN5-related, putative)	9027	ENSG00000144035
ZMYM4	zinc finger, MYM-type 4	9202	ENSG00000146463
CADM1	cell adhesion molecule 1	23705	ENSG00000182985
SPTBN4	spectrin, beta, non-erythrocytic 4	57731	ENSG00000160460
NRARP	NOTCH-regulated ankyrin repeat protein	441478	ENSG00000198435
NRXN3	neurexin 3	9369	ENSG00000021645
HNF1A	HNF1 homeobox A	6927	ENSG00000135100
ALX4	ALX homeobox 4	60529	ENSG00000052850
SALL1	sal-like 1 (Drosophila)	6299	ENSG00000103449
TLE1	transducin-like enhancer of split 1 (E(sp1) homolog, Drosophila)	7088	ENSG00000196781
SPTBN5	spectrin, beta, non-erythrocytic 5	51332	ENSG00000137877
NRG1	neuregulin 1	3084	ENSG00000157168
PLXND1	plexin D1	23129	ENSG00000004399
FOXF1	forkhead box F1	2294	ENSG00000103241
TH	tyrosine hydroxylase	7054	ENSG00000180176
APOA5	apolipoprotein A-V	116519	ENSG00000110243
ANGPTL6	angiopoietin-like 6	83854	ENSG00000130812
MAPT	microtubule-associated protein tau	4137	ENSG00000186868
TMEM176B	transmembrane protein 176B	28959	ENSG00000106565
MMP9	matrix metallopeptidase 9 (gelatinase B, 92kDa gelatinase, 92kDa type IV collagenase)	4318	ENSG00000100985
POU3F2	POU class 3 homeobox 2	5454	ENSG00000184486
FBLIM1	filamin binding LIM protein 1	54751	ENSG00000162458
RP1	retinitis pigmentosa 1 (autosomal dominant)	6101	ENSG00000104237
LRP4	low density lipoprotein receptor-related protein 4	4038	ENSG00000134569
TLX2	T-cell leukemia homeobox 2	3196	ENSG00000115297
FLOT1	flotillin 1	10211	ENSG00000137312
RIPK4	receptor-interacting serine-threonine kinase 4	54101	ENSG00000183421
NES	nestin	10763	ENSG00000132688
TGFBR1	transforming growth factor, beta receptor 1	7046	ENSG00000106799
CTSZ	cathepsin Z	1522	ENSG00000101160
BSX	brain-specific homeobox	390259	ENSG00000188909
HOXB2	homeobox B2	3212	ENSG00000173917
PHLDA2	pleckstrin homology-like domain, family A, member 2	7262	ENSG00000181649
ITGA2B	integrin, alpha 2b (platelet glycoprotein IIb of IIb/IIIa complex, antigen CD41)	3674	ENSG00000005961
BAI2	brain-specific angiogenesis inhibitor 2	576	ENSG00000121753
CAPN2	calpain 2, (m/II) large subunit	824	ENSG00000162909
IFT88	intraflagellar transport 88 homolog (Chlamydomonas)	8100	ENSG00000032742
ANK1	ankyrin 1, erythrocytic	286	ENSG00000029534
NEBL	nebulette	10529	ENSG00000078114
SCN1B	sodium channel, voltage-gated, type I, beta subunit	6324	ENSG00000105711
KNDC1	kinase non-catalytic C-lobe domain (KIND) containing 1	85442	ENSG00000171798
WT1	Wilms tumor 1	7490	ENSG00000184937
UPF2	UPF2 regulator of nonsense transcripts homolog (yeast)	26019	ENSG00000151461
CXCL12	chemokine (C-X-C motif) ligand 12	6387	ENSG00000107562
HSP90AA1	heat shock protein 90kDa alpha (cytosolic), class A member 1	3320	ENSG00000080824
PAX5	paired box 5	5079	ENSG00000196092
SP1	Sp1 transcription factor	6667	ENSG00000185591
CSPG4	chondroitin sulfate proteoglycan 4	1464	ENSG00000173546
TXNRD1	thioredoxin reductase 1	7296	ENSG00000198431
CACNA1G	calcium channel, voltage-dependent, T type, alpha 1G subunit	8913	ENSG00000006283
NR3C1	nuclear receptor subfamily 3, group C, member 1 (glucocorticoid receptor)	2908	ENSG00000113580
GATA4	GATA binding protein 4	2626	ENSG00000136574
NEUROD1	neuronal differentiation 1	4760	ENSG00000162992
EIF4A1	eukaryotic translation initiation factor 4A1	1973	ENSG00000161960
ODZ4	odz, odd Oz/ten-m homolog 4 (Drosophila)	26011	ENSG00000149256
GRB2	growth factor receptor-bound protein 2	2885	ENSG00000177885
NSD1	nuclear receptor binding SET domain protein 1	64324	ENSG00000165671
NEK1	NIMA (never in mitosis gene a)-related kinase 1	4750	ENSG00000137601
SLC6A4	solute carrier family 6 (neurotransmitter transporter, serotonin), member 4	6532	ENSG00000108576
PAX8	paired box 8	7849	ENSG00000125618
WWOX	WW domain containing oxidoreductase	51741	ENSG00000186153
FGFR2	fibroblast growth factor receptor 2	2263	ENSG00000066468
PAX9	paired box 9	5083	ENSG00000198807
HOXC4	homeobox C4	3221	ENSG00000198353
PAX3	paired box 3	5077	ENSG00000135903
LBX1	ladybird homeobox 1	10660	ENSG00000138136
HRAS	v-Ha-ras Harvey rat sarcoma viral oncogene homolog	3265	ENSG00000174775
GPX1	glutathione peroxidase 1	2876	ENSG00000233276
biological process	system development	GO:0048731
C=3521;O=245;E=181.71;R=1.35;rawP=5.12e-08;adjP=9.15e-06
FOXN4	forkhead box N4	121643	ENSG00000139445
LUZP1	leucine zipper protein 1	7798	ENSG00000169641
AGRN	agrin	375790	ENSG00000188157
ACTG1	actin, gamma 1	71	ENSG00000184009
OTOP1	otopetrin 1	133060	ENSG00000163982
CACNA1H	calcium channel, voltage-dependent, T type, alpha 1H subunit	8912	ENSG00000196557
CSNK2A1	casein kinase 2, alpha 1 polypeptide	1457	ENSG00000101266
CALCA	calcitonin-related polypeptide alpha	796	ENSG00000110680
SMOC1	SPARC related modular calcium binding 1	64093	ENSG00000198732
VASH1	vasohibin 1	22846	ENSG00000071246
STK24	serine/threonine kinase 24	8428	ENSG00000102572
ATP6V1B1	ATPase, H+ transporting, lysosomal 56/58kDa, V1 subunit B1	525	ENSG00000116039
HYAL2	hyaluronoglucosaminidase 2	8692	ENSG00000068001
EYA4	eyes absent homolog 4 (Drosophila)	2070	ENSG00000112319
DFNA5	deafness, autosomal dominant 5	1687	ENSG00000105928
SKI	v-ski sarcoma viral oncogene homolog (avian)	6497	ENSG00000157933
MYF5	myogenic factor 5	4617	ENSG00000111049
CDKN2C	cyclin-dependent kinase inhibitor 2C (p18, inhibits CDK4)	1031	ENSG00000123080
CDK5	cyclin-dependent kinase 5	1020	ENSG00000164885
CYP1A1	cytochrome P450, family 1, subfamily A, polypeptide 1	1543	ENSG00000140465
AP1M2	adaptor-related protein complex 1, mu 2 subunit	10053	ENSG00000129354
ALDH1A3	aldehyde dehydrogenase 1 family, member A3	220	ENSG00000184254
ANKRD11	ankyrin repeat domain 11	29123	ENSG00000167522
TEAD4	TEA domain family member 4	7004	ENSG00000197905
RELB	v-rel reticuloendotheliosis viral oncogene homolog B	5971	ENSG00000104856
AP2B1	adaptor-related protein complex 2, beta 1 subunit	163	ENSG00000006125
BFSP2	beaded filament structural protein 2, phakinin	8419	ENSG00000170819
PSD	pleckstrin and Sec7 domain containing	5662	ENSG00000059915
CDK6	cyclin-dependent kinase 6	1021	ENSG00000105810
CYP1B1	cytochrome P450, family 1, subfamily B, polypeptide 1	1545	ENSG00000138061
PCDHA1	protocadherin alpha 1	56147	ENSG00000204970
GLRX5	glutaredoxin 5	51218	ENSG00000182512
MDGA1	MAM domain containing glycosylphosphatidylinositol anchor 1	266727	ENSG00000112139
CYP7B1	cytochrome P450, family 7, subfamily B, polypeptide 1	9420	ENSG00000172817
NTRK1	neurotrophic tyrosine kinase, receptor, type 1	4914	ENSG00000198400
SEMA3F	sema domain, immunoglobulin domain (Ig), short basic domain, secreted, (semaphorin) 3F	6405	ENSG00000001617
LAMA2	laminin, alpha 2	3908	ENSG00000196569
UTP3	UTP3, small subunit (SSU) processome component, homolog (S. cerevisiae)	57050	ENSG00000132467
LOXL2	lysyl oxidase-like 2	4017	ENSG00000134013
CLCN2	chloride channel, voltage-sensitive 2	1181	ENSG00000114859
CD36	CD36 molecule (thrombospondin receptor)	948	ENSG00000135218
NRXN2	neurexin 2	9379	ENSG00000110076
SLC8A1	solute carrier family 8 (sodium/calcium exchanger), member 1	6546	ENSG00000183023
EGR2	early growth response 2	1959	ENSG00000122877
MAPK8IP2	mitogen-activated protein kinase 8 interacting protein 2	23542	ENSG00000008735
RBP4	retinol binding protein 4, plasma	5950	ENSG00000138207
SMAD2	SMAD family member 2	4087	ENSG00000175387
LECT1	leukocyte cell derived chemotaxin 1	11061	ENSG00000136110
ACTA1	actin, alpha 1, skeletal muscle	58	ENSG00000143632
TDRD7	tudor domain containing 7	23424	ENSG00000196116
SP6	Sp6 transcription factor	80320	ENSG00000189120
PAFAH1B2	platelet-activating factor acetylhydrolase 1b, catalytic subunit 2 (30kDa)	5049	ENSG00000168092
RNF168	ring finger protein 168, E3 ubiquitin protein ligase	165918	ENSG00000163961
WNT3	wingless-type MMTV integration site family, member 3	7473	ENSG00000108379
RUNX1	runt-related transcription factor 1	861	ENSG00000159216
HSPB1	heat shock 27kDa protein 1	3315	ENSG00000106211
MB	myoglobin	4151	ENSG00000198125
HOXC13	homeobox C13	3229	ENSG00000123364
NKX6-2	NK6 homeobox 2	84504	ENSG00000148826
NEUROD4	neuronal differentiation 4	58158	ENSG00000123307
BMP8B	bone morphogenetic protein 8b	656	ENSG00000116985
SEMA6B	sema domain, transmembrane domain (TM), and cytoplasmic domain, (semaphorin) 6B	10501	ENSG00000167680
ATOH8	atonal homolog 8 (Drosophila)	84913	ENSG00000168874
LOC619207	scavenger receptor protein family member	619207	NULL
TLN1	talin 1	7094	ENSG00000137076
PTPRD	protein tyrosine phosphatase, receptor type, D	5789	ENSG00000153707
PAX2	paired box 2	5076	ENSG00000075891
ZNF536	zinc finger protein 536	9745	ENSG00000198597
RAB23	RAB23, member RAS oncogene family	51715	ENSG00000112210
CHRD	chordin	8646	ENSG00000090539
SRCIN1	SRC kinase signaling inhibitor 1	80725	ENSG00000017373
KIF4B	kinesin family member 4B	285643	ENSG00000226650
CNTNAP2	contactin associated protein-like 2	26047	ENSG00000174469
SHANK3	SH3 and multiple ankyrin repeat domains 3	85358	ENSG00000251322
ASCL4	achaete-scute complex homolog 4 (Drosophila)	121549	ENSG00000187855
ARID1B	AT rich interactive domain 1B (SWI1-like)	57492	ENSG00000049618
TRADD	TNFRSF1A-associated via death domain	8717	ENSG00000102871
HPCAL4	hippocalcin like 4	51440	ENSG00000116983
HPN	hepsin	3249	ENSG00000105707
RBM20	RNA binding motif protein 20	282996	ENSG00000203867
ELAVL3	ELAV (embryonic lethal, abnormal vision, Drosophila)-like 3 (Hu antigen C)	1995	ENSG00000196361
LHX8	LIM homeobox 8	431707	ENSG00000162624
UBE3A	ubiquitin protein ligase E3A	7337	ENSG00000114062
TSPAN2	tetraspanin 2	10100	ENSG00000134198
TP63	tumor protein p63	8626	ENSG00000073282
WNT10A	wingless-type MMTV integration site family, member 10A	80326	ENSG00000135925
PRKCI	protein kinase C, iota	5584	ENSG00000163558
HOXC11	homeobox C11	3227	ENSG00000123388
ODZ3	odz, odd Oz/ten-m homolog 3 (Drosophila)	55714	ENSG00000218336
GDF2	growth differentiation factor 2	2658	ENSG00000128802
SP7	Sp7 transcription factor	121340	ENSG00000170374
MESP1	mesoderm posterior 1 homolog (mouse)	55897	ENSG00000166823
COL9A1	collagen, type IX, alpha 1	1297	ENSG00000112280
APCDD1	adenomatosis polyposis coli down-regulated 1	147495	ENSG00000154856
CACNA1I	calcium channel, voltage-dependent, T type, alpha 1I subunit	8911	ENSG00000100346
NOX4	NADPH oxidase 4	50507	ENSG00000086991
NOS3	nitric oxide synthase 3 (endothelial cell)	4846	ENSG00000164867
MDFI	MyoD family inhibitor	4188	ENSG00000112559
RARB	retinoic acid receptor, beta	5915	ENSG00000077092
PCSK2	proprotein convertase subtilisin/kexin type 2	5126	ENSG00000125851
CDH23	cadherin-related 23	64072	ENSG00000107736
PRDM16	PR domain containing 16	63976	ENSG00000142611
ING2	inhibitor of growth family, member 2	3622	ENSG00000168556
SMARCD3	SWI/SNF related, matrix associated, actin dependent regulator of chromatin, subfamily d, member 3	6604	ENSG00000082014
WNT7B	wingless-type MMTV integration site family, member 7B	7477	ENSG00000188064
ARID1A	AT rich interactive domain 1A (SWI-like)	8289	ENSG00000117713
TBX4	T-box 4	9496	ENSG00000121075
LY6E	lymphocyte antigen 6 complex, locus E	4061	ENSG00000160932
TGFBI	transforming growth factor, beta-induced, 68kDa	7045	ENSG00000120708
ALK	anaplastic lymphoma receptor tyrosine kinase	238	ENSG00000171094
PTPRF	protein tyrosine phosphatase, receptor type, F	5792	ENSG00000142949
ETS2	v-ets erythroblastosis virus E26 oncogene homolog 2 (avian)	2114	ENSG00000157557
CRX	cone-rod homeobox	1406	ENSG00000105392
COL13A1	collagen, type XIII, alpha 1	1305	ENSG00000197467
THBS4	thrombospondin 4	7060	ENSG00000113296
VWF	von Willebrand factor	7450	ENSG00000110799
STIP1	stress-induced-phosphoprotein 1	10963	ENSG00000168439
IL11	interleukin 11	3589	ENSG00000095752
KLF1	Kruppel-like factor 1 (erythroid)	10661	ENSG00000105610
PCNT	pericentrin	5116	ENSG00000160299
COL4A2	collagen, type IV, alpha 2	1284	ENSG00000134871
PKLR	pyruvate kinase, liver and RBC	5313	ENSG00000143627
PAFAH1B1	platelet-activating factor acetylhydrolase 1b, regulatory subunit 1 (45kDa)	5048	ENSG00000007168
ARHGAP22	Rho GTPase activating protein 22	58504	ENSG00000128805
LHX1	LIM homeobox 1	3975	ENSG00000132130
GFRA3	GDNF family receptor alpha 3	2676	ENSG00000146013
PNLIPRP1	pancreatic lipase-related protein 1	5407	ENSG00000187021
TPO	thyroid peroxidase	7173	ENSG00000115705
AP1B1	adaptor-related protein complex 1, beta 1 subunit	162	ENSG00000100280
STMN1	stathmin 1	3925	ENSG00000117632
NAB1	NGFI-A binding protein 1 (EGR1 binding protein 1)	4664	ENSG00000138386
FLNB	filamin B, beta	2317	ENSG00000136068
SLITRK1	SLIT and NTRK-like family, member 1	114798	ENSG00000178235
SDF4	stromal cell derived factor 4	51150	ENSG00000078808
CTNNA2	catenin (cadherin-associated protein), alpha 2	1496	ENSG00000066032
SCIN	scinderin	85477	ENSG00000006747
SPEG	SPEG complex locus	10290	ENSG00000072195
PSMA6	proteasome (prosome, macropain) subunit, alpha type, 6	5687	ENSG00000100902
SHC1	SHC (Src homology 2 domain containing) transforming protein 1	6464	ENSG00000160691
MATN1	matrilin 1, cartilage matrix protein	4146	ENSG00000162510
PLCG2	phospholipase C, gamma 2 (phosphatidylinositol-specific)	5336	ENSG00000197943
CDX1	caudal type homeobox 1	1044	ENSG00000113722
HTRA2	HtrA serine peptidase 2	27429	ENSG00000115317
TDGF1	teratocarcinoma-derived growth factor 1	6997	ENSG00000241186
RTN4RL2	reticulon 4 receptor-like 2	349667	ENSG00000186907
AFG3L2	AFG3 ATPase family gene 3-like 2 (S. cerevisiae)	10939	ENSG00000141385
AKT1	v-akt murine thymoma viral oncogene homolog 1	207	ENSG00000142208
PGLYRP1	peptidoglycan recognition protein 1	8993	ENSG00000008438
CREB3L1	cAMP responsive element binding protein 3-like 1	90993	ENSG00000157613
CADM1	cell adhesion molecule 1	23705	ENSG00000182985
SPTBN4	spectrin, beta, non-erythrocytic 4	57731	ENSG00000160460
NRXN3	neurexin 3	9369	ENSG00000021645
NRARP	NOTCH-regulated ankyrin repeat protein	441478	ENSG00000198435
HNF1A	HNF1 homeobox A	6927	ENSG00000135100
UBD	ubiquitin D	10537	ENSG00000213886
GCK	glucokinase (hexokinase 4)	2645	ENSG00000106633
CYP11A1	cytochrome P450, family 11, subfamily A, polypeptide 1	1583	ENSG00000140459
ALX4	ALX homeobox 4	60529	ENSG00000052850
SALL1	sal-like 1 (Drosophila)	6299	ENSG00000103449
XRCC6	X-ray repair complementing defective repair in Chinese hamster cells 6	2547	ENSG00000196419
TLE1	transducin-like enhancer of split 1 (E(sp1) homolog, Drosophila)	7088	ENSG00000196781
PTPRS	protein tyrosine phosphatase, receptor type, S	5802	ENSG00000105426
HLA-G	major histocompatibility complex, class I, G	3135	ENSG00000204632
OLFM1	olfactomedin 1	10439	ENSG00000130558
SPTBN5	spectrin, beta, non-erythrocytic 5	51332	ENSG00000137877
NRG1	neuregulin 1	3084	ENSG00000157168
PLXND1	plexin D1	23129	ENSG00000004399
FOXF1	forkhead box F1	2294	ENSG00000103241
LTK	leukocyte receptor tyrosine kinase	4058	ENSG00000062524
ANGPTL6	angiopoietin-like 6	83854	ENSG00000130812
APOA5	apolipoprotein A-V	116519	ENSG00000110243
TH	tyrosine hydroxylase	7054	ENSG00000180176
TMEM176B	transmembrane protein 176B	28959	ENSG00000106565
TUBB	tubulin, beta class I	203068	ENSG00000196230
MAPT	microtubule-associated protein tau	4137	ENSG00000186868
POU3F2	POU class 3 homeobox 2	5454	ENSG00000184486
MMP9	matrix metallopeptidase 9 (gelatinase B, 92kDa gelatinase, 92kDa type IV collagenase)	4318	ENSG00000100985
NOTO	notochord homeobox	344022	ENSG00000214513
NHLH2	nescient helix loop helix 2	4808	ENSG00000177551
RBM24	RNA binding motif protein 24	221662	ENSG00000112183
RP1	retinitis pigmentosa 1 (autosomal dominant)	6101	ENSG00000104237
STRA8	stimulated by retinoic acid gene 8 homolog (mouse)	346673	ENSG00000146857
LRP4	low density lipoprotein receptor-related protein 4	4038	ENSG00000134569
TLX2	T-cell leukemia homeobox 2	3196	ENSG00000115297
FLOT1	flotillin 1	10211	ENSG00000137312
PPHLN1	periphilin 1	51535	ENSG00000134283
KLF13	Kruppel-like factor 13	51621	ENSG00000169926
NES	nestin	10763	ENSG00000132688
TGFBR1	transforming growth factor, beta receptor 1	7046	ENSG00000106799
CTSZ	cathepsin Z	1522	ENSG00000101160
BSX	brain-specific homeobox	390259	ENSG00000188909
PHLDA2	pleckstrin homology-like domain, family A, member 2	7262	ENSG00000181649
HOXB2	homeobox B2	3212	ENSG00000173917
ITGA2B	integrin, alpha 2b (platelet glycoprotein IIb of IIb/IIIa complex, antigen CD41)	3674	ENSG00000005961
BAI2	brain-specific angiogenesis inhibitor 2	576	ENSG00000121753
PLLP	plasmolipin	51090	ENSG00000102934
DCDC2	doublecortin domain containing 2	51473	ENSG00000146038
SNTA1	syntrophin, alpha 1	6640	ENSG00000101400
CAPN2	calpain 2, (m/II) large subunit	824	ENSG00000162909
IFT88	intraflagellar transport 88 homolog (Chlamydomonas)	8100	ENSG00000032742
ANK1	ankyrin 1, erythrocytic	286	ENSG00000029534
HMGCS1	3-hydroxy-3-methylglutaryl-CoA synthase 1 (soluble)	3157	ENSG00000112972
NEBL	nebulette	10529	ENSG00000078114
SCN1B	sodium channel, voltage-gated, type I, beta subunit	6324	ENSG00000105711
CDO1	cysteine dioxygenase, type I	1036	ENSG00000129596
KNDC1	kinase non-catalytic C-lobe domain (KIND) containing 1	85442	ENSG00000171798
STC2	stanniocalcin 2	8614	ENSG00000113739
TCHH	trichohyalin	7062	ENSG00000159450
WT1	Wilms tumor 1	7490	ENSG00000184937
UPF2	UPF2 regulator of nonsense transcripts homolog (yeast)	26019	ENSG00000151461
CXCL12	chemokine (C-X-C motif) ligand 12	6387	ENSG00000107562
HSP90AA1	heat shock protein 90kDa alpha (cytosolic), class A member 1	3320	ENSG00000080824
PAX5	paired box 5	5079	ENSG00000196092
SP1	Sp1 transcription factor	6667	ENSG00000185591
CSPG4	chondroitin sulfate proteoglycan 4	1464	ENSG00000173546
USP2	ubiquitin specific peptidase 2	9099	ENSG00000036672
LCK	lymphocyte-specific protein tyrosine kinase	3932	ENSG00000182866
CACNA1G	calcium channel, voltage-dependent, T type, alpha 1G subunit	8913	ENSG00000006283
NR3C1	nuclear receptor subfamily 3, group C, member 1 (glucocorticoid receptor)	2908	ENSG00000113580
GATA4	GATA binding protein 4	2626	ENSG00000136574
NR1H4	nuclear receptor subfamily 1, group H, member 4	9971	ENSG00000012504
NEUROD1	neuronal differentiation 1	4760	ENSG00000162992
NXN	nucleoredoxin	64359	ENSG00000167693
NLGN1	neuroligin 1	22871	ENSG00000169760
EIF4A1	eukaryotic translation initiation factor 4A1	1973	ENSG00000161960
COL7A1	collagen, type VII, alpha 1	1294	ENSG00000114270
OTP	orthopedia homeobox	23440	ENSG00000171540
ODZ4	odz, odd Oz/ten-m homolog 4 (Drosophila)	26011	ENSG00000149256
LEMD2	LEM domain containing 2	221496	ENSG00000161904
GRB2	growth factor receptor-bound protein 2	2885	ENSG00000177885
CTSL1	cathepsin L1	1514	ENSG00000135047
RGS9	regulator of G-protein signaling 9	8787	ENSG00000108370
SLC6A4	solute carrier family 6 (neurotransmitter transporter, serotonin), member 4	6532	ENSG00000108576
FGFR2	fibroblast growth factor receptor 2	2263	ENSG00000066468
WWOX	WW domain containing oxidoreductase	51741	ENSG00000186153
PAX8	paired box 8	7849	ENSG00000125618
TAF4	TAF4 RNA polymerase II, TATA box binding protein (TBP)-associated factor, 135kDa	6874	ENSG00000130699
LMX1B	LIM homeobox transcription factor 1, beta	4010	ENSG00000136944
PAX3	paired box 3	5077	ENSG00000135903
HOXC4	homeobox C4	3221	ENSG00000198353
PAX9	paired box 9	5083	ENSG00000198807
CACYBP	calcyclin binding protein	27101	ENSG00000116161
LBX1	ladybird homeobox 1	10660	ENSG00000138136
HRAS	v-Ha-ras Harvey rat sarcoma viral oncogene homolog	3265	ENSG00000174775
GPX1	glutathione peroxidase 1	2876	ENSG00000233276
biological process	multicellular organismal development	GO:0007275
C=4077;O=275;E=210.40;R=1.31;rawP=9.22e-08;adjP=1.37e-05
FOXN4	forkhead box N4	121643	ENSG00000139445
LUZP1	leucine zipper protein 1	7798	ENSG00000169641
ACTG1	actin, gamma 1	71	ENSG00000184009
OTOP1	otopetrin 1	133060	ENSG00000163982
CACNA1H	calcium channel, voltage-dependent, T type, alpha 1H subunit	8912	ENSG00000196557
VASH1	vasohibin 1	22846	ENSG00000071246
STK24	serine/threonine kinase 24	8428	ENSG00000102572
EYA4	eyes absent homolog 4 (Drosophila)	2070	ENSG00000112319
SKI	v-ski sarcoma viral oncogene homolog (avian)	6497	ENSG00000157933
MYF5	myogenic factor 5	4617	ENSG00000111049
CDKN2C	cyclin-dependent kinase inhibitor 2C (p18, inhibits CDK4)	1031	ENSG00000123080
CDK5	cyclin-dependent kinase 5	1020	ENSG00000164885
CYP1A1	cytochrome P450, family 1, subfamily A, polypeptide 1	1543	ENSG00000140465
AP1M2	adaptor-related protein complex 1, mu 2 subunit	10053	ENSG00000129354
ALDH1A3	aldehyde dehydrogenase 1 family, member A3	220	ENSG00000184254
TEAD4	TEA domain family member 4	7004	ENSG00000197905
AP2B1	adaptor-related protein complex 2, beta 1 subunit	163	ENSG00000006125
BFSP2	beaded filament structural protein 2, phakinin	8419	ENSG00000170819
PSD	pleckstrin and Sec7 domain containing	5662	ENSG00000059915
CDK6	cyclin-dependent kinase 6	1021	ENSG00000105810
FIGLA	folliculogenesis specific basic helix-loop-helix	344018	ENSG00000183733
GLRX5	glutaredoxin 5	51218	ENSG00000182512
MDGA1	MAM domain containing glycosylphosphatidylinositol anchor 1	266727	ENSG00000112139
GABPA	GA binding protein transcription factor, alpha subunit 60kDa	2551	ENSG00000154727
CYP7B1	cytochrome P450, family 7, subfamily B, polypeptide 1	9420	ENSG00000172817
SEMA3F	sema domain, immunoglobulin domain (Ig), short basic domain, secreted, (semaphorin) 3F	6405	ENSG00000001617
LOXL2	lysyl oxidase-like 2	4017	ENSG00000134013
CD36	CD36 molecule (thrombospondin receptor)	948	ENSG00000135218
DPPA3	developmental pluripotency associated 3	359787	ENSG00000187569
SLC8A1	solute carrier family 8 (sodium/calcium exchanger), member 1	6546	ENSG00000183023
MAPK8IP2	mitogen-activated protein kinase 8 interacting protein 2	23542	ENSG00000008735
RBP4	retinol binding protein 4, plasma	5950	ENSG00000138207
PCDH8	protocadherin 8	5100	ENSG00000136099
SMAD2	SMAD family member 2	4087	ENSG00000175387
ACTA1	actin, alpha 1, skeletal muscle	58	ENSG00000143632
WNT3	wingless-type MMTV integration site family, member 3	7473	ENSG00000108379
RUNX1	runt-related transcription factor 1	861	ENSG00000159216
HSPB1	heat shock 27kDa protein 1	3315	ENSG00000106211
HOXC13	homeobox C13	3229	ENSG00000123364
NKX6-2	NK6 homeobox 2	84504	ENSG00000148826
NEUROD4	neuronal differentiation 4	58158	ENSG00000123307
SEMA6B	sema domain, transmembrane domain (TM), and cytoplasmic domain, (semaphorin) 6B	10501	ENSG00000167680
PTPRD	protein tyrosine phosphatase, receptor type, D	5789	ENSG00000153707
ZNF536	zinc finger protein 536	9745	ENSG00000198597
RAB23	RAB23, member RAS oncogene family	51715	ENSG00000112210
CHRD	chordin	8646	ENSG00000090539
CCDC47	coiled-coil domain containing 47	57003	ENSG00000108588
SHANK3	SH3 and multiple ankyrin repeat domains 3	85358	ENSG00000251322
ASCL4	achaete-scute complex homolog 4 (Drosophila)	121549	ENSG00000187855
TRADD	TNFRSF1A-associated via death domain	8717	ENSG00000102871
HPCAL4	hippocalcin like 4	51440	ENSG00000116983
RBM20	RNA binding motif protein 20	282996	ENSG00000203867
LHX8	LIM homeobox 8	431707	ENSG00000162624
UBE3A	ubiquitin protein ligase E3A	7337	ENSG00000114062
TSPAN2	tetraspanin 2	10100	ENSG00000134198
COPS3	COP9 constitutive photomorphogenic homolog subunit 3 (Arabidopsis)	8533	ENSG00000141030
TP63	tumor protein p63	8626	ENSG00000073282
WNT10A	wingless-type MMTV integration site family, member 10A	80326	ENSG00000135925
SP7	Sp7 transcription factor	121340	ENSG00000170374
DLX4	distal-less homeobox 4	1748	ENSG00000108813
RARB	retinoic acid receptor, beta	5915	ENSG00000077092
CDH23	cadherin-related 23	64072	ENSG00000107736
PRDM16	PR domain containing 16	63976	ENSG00000142611
SMARCD3	SWI/SNF related, matrix associated, actin dependent regulator of chromatin, subfamily d, member 3	6604	ENSG00000082014
ARID1A	AT rich interactive domain 1A (SWI-like)	8289	ENSG00000117713
TGFBI	transforming growth factor, beta-induced, 68kDa	7045	ENSG00000120708
SENP2	SUMO1/sentrin/SMT3 specific peptidase 2	59343	ENSG00000163904
PTPRF	protein tyrosine phosphatase, receptor type, F	5792	ENSG00000142949
ETS2	v-ets erythroblastosis virus E26 oncogene homolog 2 (avian)	2114	ENSG00000157557
THBS4	thrombospondin 4	7060	ENSG00000113296
VWF	von Willebrand factor	7450	ENSG00000110799
STIP1	stress-induced-phosphoprotein 1	10963	ENSG00000168439
IL11	interleukin 11	3589	ENSG00000095752
PKLR	pyruvate kinase, liver and RBC	5313	ENSG00000143627
PAFAH1B1	platelet-activating factor acetylhydrolase 1b, regulatory subunit 1 (45kDa)	5048	ENSG00000007168
DACH1	dachshund homolog 1 (Drosophila)	1602	ENSG00000165659
LHX1	LIM homeobox 1	3975	ENSG00000132130
GFRA3	GDNF family receptor alpha 3	2676	ENSG00000146013
TPO	thyroid peroxidase	7173	ENSG00000115705
AP1B1	adaptor-related protein complex 1, beta 1 subunit	162	ENSG00000100280
STMN1	stathmin 1	3925	ENSG00000117632
NAB1	NGFI-A binding protein 1 (EGR1 binding protein 1)	4664	ENSG00000138386
FLNB	filamin B, beta	2317	ENSG00000136068
SLITRK1	SLIT and NTRK-like family, member 1	114798	ENSG00000178235
SPEG	SPEG complex locus	10290	ENSG00000072195
SHC1	SHC (Src homology 2 domain containing) transforming protein 1	6464	ENSG00000160691
CDX1	caudal type homeobox 1	1044	ENSG00000113722
AFG3L2	AFG3 ATPase family gene 3-like 2 (S. cerevisiae)	10939	ENSG00000141385
PGLYRP1	peptidoglycan recognition protein 1	8993	ENSG00000008438
DAZL	deleted in azoospermia-like	1618	ENSG00000092345
ERC1	ELKS/RAB6-interacting/CAST family member 1	23085	ENSG00000082805
SPTBN4	spectrin, beta, non-erythrocytic 4	57731	ENSG00000160460
NRXN3	neurexin 3	9369	ENSG00000021645
NRARP	NOTCH-regulated ankyrin repeat protein	441478	ENSG00000198435
ALX4	ALX homeobox 4	60529	ENSG00000052850
XRCC6	X-ray repair complementing defective repair in Chinese hamster cells 6	2547	ENSG00000196419
NRG1	neuregulin 1	3084	ENSG00000157168
LTK	leukocyte receptor tyrosine kinase	4058	ENSG00000062524
ANGPTL6	angiopoietin-like 6	83854	ENSG00000130812
APOA5	apolipoprotein A-V	116519	ENSG00000110243
TMEM176B	transmembrane protein 176B	28959	ENSG00000106565
TUBB	tubulin, beta class I	203068	ENSG00000196230
MAPT	microtubule-associated protein tau	4137	ENSG00000186868
POU3F2	POU class 3 homeobox 2	5454	ENSG00000184486
NOTO	notochord homeobox	344022	ENSG00000214513
RBM24	RNA binding motif protein 24	221662	ENSG00000112183
RP1	retinitis pigmentosa 1 (autosomal dominant)	6101	ENSG00000104237
STRA8	stimulated by retinoic acid gene 8 homolog (mouse)	346673	ENSG00000146857
FLOT1	flotillin 1	10211	ENSG00000137312
NES	nestin	10763	ENSG00000132688
CTSZ	cathepsin Z	1522	ENSG00000101160
PHLDA2	pleckstrin homology-like domain, family A, member 2	7262	ENSG00000181649
HOXB2	homeobox B2	3212	ENSG00000173917
BAI2	brain-specific angiogenesis inhibitor 2	576	ENSG00000121753
SNTA1	syntrophin, alpha 1	6640	ENSG00000101400
IFT88	intraflagellar transport 88 homolog (Chlamydomonas)	8100	ENSG00000032742
CAPN2	calpain 2, (m/II) large subunit	824	ENSG00000162909
HMGCS1	3-hydroxy-3-methylglutaryl-CoA synthase 1 (soluble)	3157	ENSG00000112972
ANK1	ankyrin 1, erythrocytic	286	ENSG00000029534
NEBL	nebulette	10529	ENSG00000078114
CDO1	cysteine dioxygenase, type I	1036	ENSG00000129596
KNDC1	kinase non-catalytic C-lobe domain (KIND) containing 1	85442	ENSG00000171798
UPF2	UPF2 regulator of nonsense transcripts homolog (yeast)	26019	ENSG00000151461
CSPG4	chondroitin sulfate proteoglycan 4	1464	ENSG00000173546
LCK	lymphocyte-specific protein tyrosine kinase	3932	ENSG00000182866
CACNA1G	calcium channel, voltage-dependent, T type, alpha 1G subunit	8913	ENSG00000006283
NEUROD1	neuronal differentiation 1	4760	ENSG00000162992
NXN	nucleoredoxin	64359	ENSG00000167693
EIF4A1	eukaryotic translation initiation factor 4A1	1973	ENSG00000161960
OTP	orthopedia homeobox	23440	ENSG00000171540
RGS9	regulator of G-protein signaling 9	8787	ENSG00000108370
NSD1	nuclear receptor binding SET domain protein 1	64324	ENSG00000165671
FGFR2	fibroblast growth factor receptor 2	2263	ENSG00000066468
WWOX	WW domain containing oxidoreductase	51741	ENSG00000186153
LMX1B	LIM homeobox transcription factor 1, beta	4010	ENSG00000136944
PAX3	paired box 3	5077	ENSG00000135903
HOXC4	homeobox C4	3221	ENSG00000198353
LBX1	ladybird homeobox 1	10660	ENSG00000138136
AGRN	agrin	375790	ENSG00000188157
UGDH	UDP-glucose 6-dehydrogenase	7358	ENSG00000109814
CALCA	calcitonin-related polypeptide alpha	796	ENSG00000110680
CSNK2A1	casein kinase 2, alpha 1 polypeptide	1457	ENSG00000101266
SMOC1	SPARC related modular calcium binding 1	64093	ENSG00000198732
HYAL2	hyaluronoglucosaminidase 2	8692	ENSG00000068001
ATP6V1B1	ATPase, H+ transporting, lysosomal 56/58kDa, V1 subunit B1	525	ENSG00000116039
DFNA5	deafness, autosomal dominant 5	1687	ENSG00000105928
ANKRD11	ankyrin repeat domain 11	29123	ENSG00000167522
RELB	v-rel reticuloendotheliosis viral oncogene homolog B	5971	ENSG00000104856
CYP1B1	cytochrome P450, family 1, subfamily B, polypeptide 1	1545	ENSG00000138061
PCDHA1	protocadherin alpha 1	56147	ENSG00000204970
NTRK1	neurotrophic tyrosine kinase, receptor, type 1	4914	ENSG00000198400
UTP3	UTP3, small subunit (SSU) processome component, homolog (S. cerevisiae)	57050	ENSG00000132467
LAMA2	laminin, alpha 2	3908	ENSG00000196569
CLCN2	chloride channel, voltage-sensitive 2	1181	ENSG00000114859
NRXN2	neurexin 2	9379	ENSG00000110076
PLEKHB1	pleckstrin homology domain containing, family B (evectins) member 1	58473	ENSG00000021300
EGR2	early growth response 2	1959	ENSG00000122877
ZNF281	zinc finger protein 281	23528	ENSG00000162702
LECT1	leukocyte cell derived chemotaxin 1	11061	ENSG00000136110
TDRD7	tudor domain containing 7	23424	ENSG00000196116
RNF168	ring finger protein 168, E3 ubiquitin protein ligase	165918	ENSG00000163961
PAFAH1B2	platelet-activating factor acetylhydrolase 1b, catalytic subunit 2 (30kDa)	5049	ENSG00000168092
SP6	Sp6 transcription factor	80320	ENSG00000189120
MB	myoglobin	4151	ENSG00000198125
SPDYA	speedy homolog A (Xenopus laevis)	245711	ENSG00000163806
BMP8B	bone morphogenetic protein 8b	656	ENSG00000116985
ATOH8	atonal homolog 8 (Drosophila)	84913	ENSG00000168874
TLN1	talin 1	7094	ENSG00000137076
LOC619207	scavenger receptor protein family member	619207	NULL
PAX2	paired box 2	5076	ENSG00000075891
KIF4B	kinesin family member 4B	285643	ENSG00000226650
SRCIN1	SRC kinase signaling inhibitor 1	80725	ENSG00000017373
CNTNAP2	contactin associated protein-like 2	26047	ENSG00000174469
ARID1B	AT rich interactive domain 1B (SWI1-like)	57492	ENSG00000049618
HPN	hepsin	3249	ENSG00000105707
ELAVL3	ELAV (embryonic lethal, abnormal vision, Drosophila)-like 3 (Hu antigen C)	1995	ENSG00000196361
EBF4	early B-cell factor 4	57593	ENSG00000088881
HOXC11	homeobox C11	3227	ENSG00000123388
PRKCI	protein kinase C, iota	5584	ENSG00000163558
GDF2	growth differentiation factor 2	2658	ENSG00000128802
ODZ3	odz, odd Oz/ten-m homolog 3 (Drosophila)	55714	ENSG00000218336
MESP1	mesoderm posterior 1 homolog (mouse)	55897	ENSG00000166823
COL9A1	collagen, type IX, alpha 1	1297	ENSG00000112280
CACNA1I	calcium channel, voltage-dependent, T type, alpha 1I subunit	8911	ENSG00000100346
APCDD1	adenomatosis polyposis coli down-regulated 1	147495	ENSG00000154856
NOX4	NADPH oxidase 4	50507	ENSG00000086991
MDFI	MyoD family inhibitor	4188	ENSG00000112559
NOS3	nitric oxide synthase 3 (endothelial cell)	4846	ENSG00000164867
PCSK2	proprotein convertase subtilisin/kexin type 2	5126	ENSG00000125851
ING2	inhibitor of growth family, member 2	3622	ENSG00000168556
WNT7B	wingless-type MMTV integration site family, member 7B	7477	ENSG00000188064
TBX4	T-box 4	9496	ENSG00000121075
LY6E	lymphocyte antigen 6 complex, locus E	4061	ENSG00000160932
ALK	anaplastic lymphoma receptor tyrosine kinase	238	ENSG00000171094
COL13A1	collagen, type XIII, alpha 1	1305	ENSG00000197467
CRX	cone-rod homeobox	1406	ENSG00000105392
CCBP2	chemokine binding protein 2	1238	ENSG00000144648
KLF1	Kruppel-like factor 1 (erythroid)	10661	ENSG00000105610
COL4A2	collagen, type IV, alpha 2	1284	ENSG00000134871
PCNT	pericentrin	5116	ENSG00000160299
ARHGAP22	Rho GTPase activating protein 22	58504	ENSG00000128805
PNLIPRP1	pancreatic lipase-related protein 1	5407	ENSG00000187021
CTNNA2	catenin (cadherin-associated protein), alpha 2	1496	ENSG00000066032
SDF4	stromal cell derived factor 4	51150	ENSG00000078808
SCIN	scinderin	85477	ENSG00000006747
PSMA6	proteasome (prosome, macropain) subunit, alpha type, 6	5687	ENSG00000100902
MATN1	matrilin 1, cartilage matrix protein	4146	ENSG00000162510
PLCG2	phospholipase C, gamma 2 (phosphatidylinositol-specific)	5336	ENSG00000197943
HTRA2	HtrA serine peptidase 2	27429	ENSG00000115317
TDGF1	teratocarcinoma-derived growth factor 1	6997	ENSG00000241186
RTN4RL2	reticulon 4 receptor-like 2	349667	ENSG00000186907
AKT1	v-akt murine thymoma viral oncogene homolog 1	207	ENSG00000142208
NAT8	N-acetyltransferase 8 (GCN5-related, putative)	9027	ENSG00000144035
CREB3L1	cAMP responsive element binding protein 3-like 1	90993	ENSG00000157613
ZMYM4	zinc finger, MYM-type 4	9202	ENSG00000146463
CADM1	cell adhesion molecule 1	23705	ENSG00000182985
DUOX1	dual oxidase 1	53905	ENSG00000137857
HNF1A	HNF1 homeobox A	6927	ENSG00000135100
GCK	glucokinase (hexokinase 4)	2645	ENSG00000106633
UBD	ubiquitin D	10537	ENSG00000213886
SALL1	sal-like 1 (Drosophila)	6299	ENSG00000103449
CYP11A1	cytochrome P450, family 11, subfamily A, polypeptide 1	1583	ENSG00000140459
TULP3	tubby like protein 3	7289	ENSG00000078246
HLA-G	major histocompatibility complex, class I, G	3135	ENSG00000204632
PTPRS	protein tyrosine phosphatase, receptor type, S	5802	ENSG00000105426
TLE1	transducin-like enhancer of split 1 (E(sp1) homolog, Drosophila)	7088	ENSG00000196781
SPTBN5	spectrin, beta, non-erythrocytic 5	51332	ENSG00000137877
OLFM1	olfactomedin 1	10439	ENSG00000130558
TH	tyrosine hydroxylase	7054	ENSG00000180176
FOXF1	forkhead box F1	2294	ENSG00000103241
PLXND1	plexin D1	23129	ENSG00000004399
DPPA5	developmental pluripotency associated 5	340168	ENSG00000203909
MMP9	matrix metallopeptidase 9 (gelatinase B, 92kDa gelatinase, 92kDa type IV collagenase)	4318	ENSG00000100985
NHLH2	nescient helix loop helix 2	4808	ENSG00000177551
ACSBG2	acyl-CoA synthetase bubblegum family member 2	81616	ENSG00000130377
NLRP14	NLR family, pyrin domain containing 14	338323	ENSG00000158077
TLX2	T-cell leukemia homeobox 2	3196	ENSG00000115297
LRP4	low density lipoprotein receptor-related protein 4	4038	ENSG00000134569
PPHLN1	periphilin 1	51535	ENSG00000134283
KLF13	Kruppel-like factor 13	51621	ENSG00000169926
TGFBR1	transforming growth factor, beta receptor 1	7046	ENSG00000106799
BSX	brain-specific homeobox	390259	ENSG00000188909
SHISA3	shisa homolog 3 (Xenopus laevis)	152573	ENSG00000178343
ITGA2B	integrin, alpha 2b (platelet glycoprotein IIb of IIb/IIIa complex, antigen CD41)	3674	ENSG00000005961
PLLP	plasmolipin	51090	ENSG00000102934
DCDC2	doublecortin domain containing 2	51473	ENSG00000146038
SCN1B	sodium channel, voltage-gated, type I, beta subunit	6324	ENSG00000105711
STC2	stanniocalcin 2	8614	ENSG00000113739
TCHH	trichohyalin	7062	ENSG00000159450
WT1	Wilms tumor 1	7490	ENSG00000184937
CXCL12	chemokine (C-X-C motif) ligand 12	6387	ENSG00000107562
HSP90AA1	heat shock protein 90kDa alpha (cytosolic), class A member 1	3320	ENSG00000080824
PAX5	paired box 5	5079	ENSG00000196092
SP1	Sp1 transcription factor	6667	ENSG00000185591
TXNRD1	thioredoxin reductase 1	7296	ENSG00000198431
USP2	ubiquitin specific peptidase 2	9099	ENSG00000036672
NR3C1	nuclear receptor subfamily 3, group C, member 1 (glucocorticoid receptor)	2908	ENSG00000113580
GATA4	GATA binding protein 4	2626	ENSG00000136574
NR1H4	nuclear receptor subfamily 1, group H, member 4	9971	ENSG00000012504
FOXN3	forkhead box N3	1112	ENSG00000053254
NLGN1	neuroligin 1	22871	ENSG00000169760
COL7A1	collagen, type VII, alpha 1	1294	ENSG00000114270
ODZ4	odz, odd Oz/ten-m homolog 4 (Drosophila)	26011	ENSG00000149256
LEMD2	LEM domain containing 2	221496	ENSG00000161904
GRB2	growth factor receptor-bound protein 2	2885	ENSG00000177885
CTSL1	cathepsin L1	1514	ENSG00000135047
EBF1	early B-cell factor 1	1879	ENSG00000164330
SLC6A4	solute carrier family 6 (neurotransmitter transporter, serotonin), member 4	6532	ENSG00000108576
PAX8	paired box 8	7849	ENSG00000125618
TAF4	TAF4 RNA polymerase II, TATA box binding protein (TBP)-associated factor, 135kDa	6874	ENSG00000130699
AMN	amnionless homolog (mouse)	81693	ENSG00000166126
PAX9	paired box 9	5083	ENSG00000198807
CACYBP	calcyclin binding protein	27101	ENSG00000116161
HRAS	v-Ha-ras Harvey rat sarcoma viral oncogene homolog	3265	ENSG00000174775
GPX1	glutathione peroxidase 1	2876	ENSG00000233276
biological process	anatomical structure development	GO:0048856
C=4030;O=270;E=207.97;R=1.30;rawP=2.52e-07;adjP=3.22e-05
FOXN4	forkhead box N4	121643	ENSG00000139445
LUZP1	leucine zipper protein 1	7798	ENSG00000169641
ACTG1	actin, gamma 1	71	ENSG00000184009
OTOP1	otopetrin 1	133060	ENSG00000163982
CACNA1H	calcium channel, voltage-dependent, T type, alpha 1H subunit	8912	ENSG00000196557
VASH1	vasohibin 1	22846	ENSG00000071246
STK24	serine/threonine kinase 24	8428	ENSG00000102572
EYA4	eyes absent homolog 4 (Drosophila)	2070	ENSG00000112319
SKI	v-ski sarcoma viral oncogene homolog (avian)	6497	ENSG00000157933
MYF5	myogenic factor 5	4617	ENSG00000111049
CDKN2C	cyclin-dependent kinase inhibitor 2C (p18, inhibits CDK4)	1031	ENSG00000123080
CDK5	cyclin-dependent kinase 5	1020	ENSG00000164885
CYP1A1	cytochrome P450, family 1, subfamily A, polypeptide 1	1543	ENSG00000140465
AP1M2	adaptor-related protein complex 1, mu 2 subunit	10053	ENSG00000129354
ALDH1A3	aldehyde dehydrogenase 1 family, member A3	220	ENSG00000184254
TEAD4	TEA domain family member 4	7004	ENSG00000197905
AP2B1	adaptor-related protein complex 2, beta 1 subunit	163	ENSG00000006125
BFSP2	beaded filament structural protein 2, phakinin	8419	ENSG00000170819
PSD	pleckstrin and Sec7 domain containing	5662	ENSG00000059915
CDK6	cyclin-dependent kinase 6	1021	ENSG00000105810
FIGLA	folliculogenesis specific basic helix-loop-helix	344018	ENSG00000183733
GLRX5	glutaredoxin 5	51218	ENSG00000182512
MDGA1	MAM domain containing glycosylphosphatidylinositol anchor 1	266727	ENSG00000112139
GABPA	GA binding protein transcription factor, alpha subunit 60kDa	2551	ENSG00000154727
CYP7B1	cytochrome P450, family 7, subfamily B, polypeptide 1	9420	ENSG00000172817
SEMA3F	sema domain, immunoglobulin domain (Ig), short basic domain, secreted, (semaphorin) 3F	6405	ENSG00000001617
LOXL2	lysyl oxidase-like 2	4017	ENSG00000134013
CD36	CD36 molecule (thrombospondin receptor)	948	ENSG00000135218
DPPA3	developmental pluripotency associated 3	359787	ENSG00000187569
SLC8A1	solute carrier family 8 (sodium/calcium exchanger), member 1	6546	ENSG00000183023
MAPK8IP2	mitogen-activated protein kinase 8 interacting protein 2	23542	ENSG00000008735
RBP4	retinol binding protein 4, plasma	5950	ENSG00000138207
PCDH8	protocadherin 8	5100	ENSG00000136099
SMAD2	SMAD family member 2	4087	ENSG00000175387
ACTA1	actin, alpha 1, skeletal muscle	58	ENSG00000143632
WNT3	wingless-type MMTV integration site family, member 3	7473	ENSG00000108379
RUNX1	runt-related transcription factor 1	861	ENSG00000159216
HSPB1	heat shock 27kDa protein 1	3315	ENSG00000106211
HOXC13	homeobox C13	3229	ENSG00000123364
NKX6-2	NK6 homeobox 2	84504	ENSG00000148826
NEUROD4	neuronal differentiation 4	58158	ENSG00000123307
SEMA6B	sema domain, transmembrane domain (TM), and cytoplasmic domain, (semaphorin) 6B	10501	ENSG00000167680
PTPRD	protein tyrosine phosphatase, receptor type, D	5789	ENSG00000153707
ZNF536	zinc finger protein 536	9745	ENSG00000198597
RAB23	RAB23, member RAS oncogene family	51715	ENSG00000112210
CHRD	chordin	8646	ENSG00000090539
CCDC47	coiled-coil domain containing 47	57003	ENSG00000108588
SHANK3	SH3 and multiple ankyrin repeat domains 3	85358	ENSG00000251322
ASCL4	achaete-scute complex homolog 4 (Drosophila)	121549	ENSG00000187855
TRADD	TNFRSF1A-associated via death domain	8717	ENSG00000102871
HPCAL4	hippocalcin like 4	51440	ENSG00000116983
RBM20	RNA binding motif protein 20	282996	ENSG00000203867
LHX8	LIM homeobox 8	431707	ENSG00000162624
UBE3A	ubiquitin protein ligase E3A	7337	ENSG00000114062
TSPAN2	tetraspanin 2	10100	ENSG00000134198
COPS3	COP9 constitutive photomorphogenic homolog subunit 3 (Arabidopsis)	8533	ENSG00000141030
TP63	tumor protein p63	8626	ENSG00000073282
WNT10A	wingless-type MMTV integration site family, member 10A	80326	ENSG00000135925
SP7	Sp7 transcription factor	121340	ENSG00000170374
RARB	retinoic acid receptor, beta	5915	ENSG00000077092
CDH23	cadherin-related 23	64072	ENSG00000107736
PRDM16	PR domain containing 16	63976	ENSG00000142611
SMARCD3	SWI/SNF related, matrix associated, actin dependent regulator of chromatin, subfamily d, member 3	6604	ENSG00000082014
ARID1A	AT rich interactive domain 1A (SWI-like)	8289	ENSG00000117713
TGFBI	transforming growth factor, beta-induced, 68kDa	7045	ENSG00000120708
PTPRF	protein tyrosine phosphatase, receptor type, F	5792	ENSG00000142949
ETS2	v-ets erythroblastosis virus E26 oncogene homolog 2 (avian)	2114	ENSG00000157557
THBS4	thrombospondin 4	7060	ENSG00000113296
VWF	von Willebrand factor	7450	ENSG00000110799
STIP1	stress-induced-phosphoprotein 1	10963	ENSG00000168439
IL11	interleukin 11	3589	ENSG00000095752
PKLR	pyruvate kinase, liver and RBC	5313	ENSG00000143627
PAFAH1B1	platelet-activating factor acetylhydrolase 1b, regulatory subunit 1 (45kDa)	5048	ENSG00000007168
LHX1	LIM homeobox 1	3975	ENSG00000132130
GFRA3	GDNF family receptor alpha 3	2676	ENSG00000146013
TPO	thyroid peroxidase	7173	ENSG00000115705
AP1B1	adaptor-related protein complex 1, beta 1 subunit	162	ENSG00000100280
STMN1	stathmin 1	3925	ENSG00000117632
NAB1	NGFI-A binding protein 1 (EGR1 binding protein 1)	4664	ENSG00000138386
FLNB	filamin B, beta	2317	ENSG00000136068
SLITRK1	SLIT and NTRK-like family, member 1	114798	ENSG00000178235
SPEG	SPEG complex locus	10290	ENSG00000072195
SHC1	SHC (Src homology 2 domain containing) transforming protein 1	6464	ENSG00000160691
CDX1	caudal type homeobox 1	1044	ENSG00000113722
AFG3L2	AFG3 ATPase family gene 3-like 2 (S. cerevisiae)	10939	ENSG00000141385
PGLYRP1	peptidoglycan recognition protein 1	8993	ENSG00000008438
DAZL	deleted in azoospermia-like	1618	ENSG00000092345
SPTBN4	spectrin, beta, non-erythrocytic 4	57731	ENSG00000160460
NRXN3	neurexin 3	9369	ENSG00000021645
NRARP	NOTCH-regulated ankyrin repeat protein	441478	ENSG00000198435
ALX4	ALX homeobox 4	60529	ENSG00000052850
XRCC6	X-ray repair complementing defective repair in Chinese hamster cells 6	2547	ENSG00000196419
NRG1	neuregulin 1	3084	ENSG00000157168
LTK	leukocyte receptor tyrosine kinase	4058	ENSG00000062524
ANGPTL6	angiopoietin-like 6	83854	ENSG00000130812
APOA5	apolipoprotein A-V	116519	ENSG00000110243
TMEM176B	transmembrane protein 176B	28959	ENSG00000106565
TUBB	tubulin, beta class I	203068	ENSG00000196230
MAPT	microtubule-associated protein tau	4137	ENSG00000186868
POU3F2	POU class 3 homeobox 2	5454	ENSG00000184486
NOTO	notochord homeobox	344022	ENSG00000214513
RBM24	RNA binding motif protein 24	221662	ENSG00000112183
RP1	retinitis pigmentosa 1 (autosomal dominant)	6101	ENSG00000104237
STRA8	stimulated by retinoic acid gene 8 homolog (mouse)	346673	ENSG00000146857
FLOT1	flotillin 1	10211	ENSG00000137312
NES	nestin	10763	ENSG00000132688
CTSZ	cathepsin Z	1522	ENSG00000101160
PHLDA2	pleckstrin homology-like domain, family A, member 2	7262	ENSG00000181649
HOXB2	homeobox B2	3212	ENSG00000173917
BAI2	brain-specific angiogenesis inhibitor 2	576	ENSG00000121753
SNTA1	syntrophin, alpha 1	6640	ENSG00000101400
CAPN2	calpain 2, (m/II) large subunit	824	ENSG00000162909
IFT88	intraflagellar transport 88 homolog (Chlamydomonas)	8100	ENSG00000032742
HMGCS1	3-hydroxy-3-methylglutaryl-CoA synthase 1 (soluble)	3157	ENSG00000112972
ANK1	ankyrin 1, erythrocytic	286	ENSG00000029534
NEBL	nebulette	10529	ENSG00000078114
CDO1	cysteine dioxygenase, type I	1036	ENSG00000129596
KNDC1	kinase non-catalytic C-lobe domain (KIND) containing 1	85442	ENSG00000171798
UPF2	UPF2 regulator of nonsense transcripts homolog (yeast)	26019	ENSG00000151461
CSPG4	chondroitin sulfate proteoglycan 4	1464	ENSG00000173546
LCK	lymphocyte-specific protein tyrosine kinase	3932	ENSG00000182866
CACNA1G	calcium channel, voltage-dependent, T type, alpha 1G subunit	8913	ENSG00000006283
NEUROD1	neuronal differentiation 1	4760	ENSG00000162992
NXN	nucleoredoxin	64359	ENSG00000167693
EIF4A1	eukaryotic translation initiation factor 4A1	1973	ENSG00000161960
OTP	orthopedia homeobox	23440	ENSG00000171540
RGS9	regulator of G-protein signaling 9	8787	ENSG00000108370
NSD1	nuclear receptor binding SET domain protein 1	64324	ENSG00000165671
FGFR2	fibroblast growth factor receptor 2	2263	ENSG00000066468
WWOX	WW domain containing oxidoreductase	51741	ENSG00000186153
LMX1B	LIM homeobox transcription factor 1, beta	4010	ENSG00000136944
PAX3	paired box 3	5077	ENSG00000135903
HOXC4	homeobox C4	3221	ENSG00000198353
LBX1	ladybird homeobox 1	10660	ENSG00000138136
AGRN	agrin	375790	ENSG00000188157
UGDH	UDP-glucose 6-dehydrogenase	7358	ENSG00000109814
CALCA	calcitonin-related polypeptide alpha	796	ENSG00000110680
CSNK2A1	casein kinase 2, alpha 1 polypeptide	1457	ENSG00000101266
SMOC1	SPARC related modular calcium binding 1	64093	ENSG00000198732
HYAL2	hyaluronoglucosaminidase 2	8692	ENSG00000068001
ATP6V1B1	ATPase, H+ transporting, lysosomal 56/58kDa, V1 subunit B1	525	ENSG00000116039
DFNA5	deafness, autosomal dominant 5	1687	ENSG00000105928
ANKRD11	ankyrin repeat domain 11	29123	ENSG00000167522
RELB	v-rel reticuloendotheliosis viral oncogene homolog B	5971	ENSG00000104856
CYP1B1	cytochrome P450, family 1, subfamily B, polypeptide 1	1545	ENSG00000138061
PCDHA1	protocadherin alpha 1	56147	ENSG00000204970
NTRK1	neurotrophic tyrosine kinase, receptor, type 1	4914	ENSG00000198400
SHROOM1	shroom family member 1	134549	ENSG00000164403
UTP3	UTP3, small subunit (SSU) processome component, homolog (S. cerevisiae)	57050	ENSG00000132467
LAMA2	laminin, alpha 2	3908	ENSG00000196569
CLCN2	chloride channel, voltage-sensitive 2	1181	ENSG00000114859
NRXN2	neurexin 2	9379	ENSG00000110076
EGR2	early growth response 2	1959	ENSG00000122877
ZNF281	zinc finger protein 281	23528	ENSG00000162702
DZIP1L	DAZ interacting protein 1-like	199221	ENSG00000158163
LECT1	leukocyte cell derived chemotaxin 1	11061	ENSG00000136110
TDRD7	tudor domain containing 7	23424	ENSG00000196116
RNF168	ring finger protein 168, E3 ubiquitin protein ligase	165918	ENSG00000163961
PAFAH1B2	platelet-activating factor acetylhydrolase 1b, catalytic subunit 2 (30kDa)	5049	ENSG00000168092
SP6	Sp6 transcription factor	80320	ENSG00000189120
MB	myoglobin	4151	ENSG00000198125
BMP8B	bone morphogenetic protein 8b	656	ENSG00000116985
ATOH8	atonal homolog 8 (Drosophila)	84913	ENSG00000168874
TLN1	talin 1	7094	ENSG00000137076
LOC619207	scavenger receptor protein family member	619207	NULL
PAX2	paired box 2	5076	ENSG00000075891
KIF4B	kinesin family member 4B	285643	ENSG00000226650
SRCIN1	SRC kinase signaling inhibitor 1	80725	ENSG00000017373
CNTNAP2	contactin associated protein-like 2	26047	ENSG00000174469
ARID1B	AT rich interactive domain 1B (SWI1-like)	57492	ENSG00000049618
HPN	hepsin	3249	ENSG00000105707
ELAVL3	ELAV (embryonic lethal, abnormal vision, Drosophila)-like 3 (Hu antigen C)	1995	ENSG00000196361
HOXC11	homeobox C11	3227	ENSG00000123388
PRKCI	protein kinase C, iota	5584	ENSG00000163558
GDF2	growth differentiation factor 2	2658	ENSG00000128802
ODZ3	odz, odd Oz/ten-m homolog 3 (Drosophila)	55714	ENSG00000218336
MESP1	mesoderm posterior 1 homolog (mouse)	55897	ENSG00000166823
COL9A1	collagen, type IX, alpha 1	1297	ENSG00000112280
CACNA1I	calcium channel, voltage-dependent, T type, alpha 1I subunit	8911	ENSG00000100346
APCDD1	adenomatosis polyposis coli down-regulated 1	147495	ENSG00000154856
NOX4	NADPH oxidase 4	50507	ENSG00000086991
MDFI	MyoD family inhibitor	4188	ENSG00000112559
NOS3	nitric oxide synthase 3 (endothelial cell)	4846	ENSG00000164867
COCH	coagulation factor C homolog, cochlin (Limulus polyphemus)	1690	ENSG00000100473
PCSK2	proprotein convertase subtilisin/kexin type 2	5126	ENSG00000125851
ING2	inhibitor of growth family, member 2	3622	ENSG00000168556
WNT7B	wingless-type MMTV integration site family, member 7B	7477	ENSG00000188064
TBX4	T-box 4	9496	ENSG00000121075
LY6E	lymphocyte antigen 6 complex, locus E	4061	ENSG00000160932
ALK	anaplastic lymphoma receptor tyrosine kinase	238	ENSG00000171094
COL13A1	collagen, type XIII, alpha 1	1305	ENSG00000197467
CRX	cone-rod homeobox	1406	ENSG00000105392
KLF1	Kruppel-like factor 1 (erythroid)	10661	ENSG00000105610
COL4A2	collagen, type IV, alpha 2	1284	ENSG00000134871
PCNT	pericentrin	5116	ENSG00000160299
ARHGAP22	Rho GTPase activating protein 22	58504	ENSG00000128805
PNLIPRP1	pancreatic lipase-related protein 1	5407	ENSG00000187021
CTNNA2	catenin (cadherin-associated protein), alpha 2	1496	ENSG00000066032
SDF4	stromal cell derived factor 4	51150	ENSG00000078808
SCIN	scinderin	85477	ENSG00000006747
ZPBP2	zona pellucida binding protein 2	124626	ENSG00000186075
PSMA6	proteasome (prosome, macropain) subunit, alpha type, 6	5687	ENSG00000100902
MATN1	matrilin 1, cartilage matrix protein	4146	ENSG00000162510
PDZD8	PDZ domain containing 8	118987	ENSG00000165650
PLCG2	phospholipase C, gamma 2 (phosphatidylinositol-specific)	5336	ENSG00000197943
HTRA2	HtrA serine peptidase 2	27429	ENSG00000115317
TDGF1	teratocarcinoma-derived growth factor 1	6997	ENSG00000241186
RTN4RL2	reticulon 4 receptor-like 2	349667	ENSG00000186907
AKT1	v-akt murine thymoma viral oncogene homolog 1	207	ENSG00000142208
NAT8	N-acetyltransferase 8 (GCN5-related, putative)	9027	ENSG00000144035
CREB3L1	cAMP responsive element binding protein 3-like 1	90993	ENSG00000157613
ZMYM4	zinc finger, MYM-type 4	9202	ENSG00000146463
CADM1	cell adhesion molecule 1	23705	ENSG00000182985
DUOX1	dual oxidase 1	53905	ENSG00000137857
HNF1A	HNF1 homeobox A	6927	ENSG00000135100
GCK	glucokinase (hexokinase 4)	2645	ENSG00000106633
UBD	ubiquitin D	10537	ENSG00000213886
SALL1	sal-like 1 (Drosophila)	6299	ENSG00000103449
CYP11A1	cytochrome P450, family 11, subfamily A, polypeptide 1	1583	ENSG00000140459
HLA-G	major histocompatibility complex, class I, G	3135	ENSG00000204632
PTPRS	protein tyrosine phosphatase, receptor type, S	5802	ENSG00000105426
TLE1	transducin-like enhancer of split 1 (E(sp1) homolog, Drosophila)	7088	ENSG00000196781
SPTBN5	spectrin, beta, non-erythrocytic 5	51332	ENSG00000137877
OLFM1	olfactomedin 1	10439	ENSG00000130558
TH	tyrosine hydroxylase	7054	ENSG00000180176
FOXF1	forkhead box F1	2294	ENSG00000103241
PLXND1	plexin D1	23129	ENSG00000004399
MMP9	matrix metallopeptidase 9 (gelatinase B, 92kDa gelatinase, 92kDa type IV collagenase)	4318	ENSG00000100985
NHLH2	nescient helix loop helix 2	4808	ENSG00000177551
FBLIM1	filamin binding LIM protein 1	54751	ENSG00000162458
TLX2	T-cell leukemia homeobox 2	3196	ENSG00000115297
LRP4	low density lipoprotein receptor-related protein 4	4038	ENSG00000134569
RIPK4	receptor-interacting serine-threonine kinase 4	54101	ENSG00000183421
KLF13	Kruppel-like factor 13	51621	ENSG00000169926
PPHLN1	periphilin 1	51535	ENSG00000134283
TGFBR1	transforming growth factor, beta receptor 1	7046	ENSG00000106799
BSX	brain-specific homeobox	390259	ENSG00000188909
ITGA2B	integrin, alpha 2b (platelet glycoprotein IIb of IIb/IIIa complex, antigen CD41)	3674	ENSG00000005961
PLLP	plasmolipin	51090	ENSG00000102934
DCDC2	doublecortin domain containing 2	51473	ENSG00000146038
SCN1B	sodium channel, voltage-gated, type I, beta subunit	6324	ENSG00000105711
STC2	stanniocalcin 2	8614	ENSG00000113739
TCHH	trichohyalin	7062	ENSG00000159450
WT1	Wilms tumor 1	7490	ENSG00000184937
HSP90AA1	heat shock protein 90kDa alpha (cytosolic), class A member 1	3320	ENSG00000080824
CXCL12	chemokine (C-X-C motif) ligand 12	6387	ENSG00000107562
PAX5	paired box 5	5079	ENSG00000196092
PTCHD3	patched domain containing 3	374308	ENSG00000182077
SP1	Sp1 transcription factor	6667	ENSG00000185591
TXNRD1	thioredoxin reductase 1	7296	ENSG00000198431
USP2	ubiquitin specific peptidase 2	9099	ENSG00000036672
NR3C1	nuclear receptor subfamily 3, group C, member 1 (glucocorticoid receptor)	2908	ENSG00000113580
GATA4	GATA binding protein 4	2626	ENSG00000136574
NR1H4	nuclear receptor subfamily 1, group H, member 4	9971	ENSG00000012504
FOXN3	forkhead box N3	1112	ENSG00000053254
NLGN1	neuroligin 1	22871	ENSG00000169760
COL7A1	collagen, type VII, alpha 1	1294	ENSG00000114270
PRMT2	protein arginine methyltransferase 2	3275	ENSG00000160310
ODZ4	odz, odd Oz/ten-m homolog 4 (Drosophila)	26011	ENSG00000149256
LEMD2	LEM domain containing 2	221496	ENSG00000161904
GRB2	growth factor receptor-bound protein 2	2885	ENSG00000177885
CTSL1	cathepsin L1	1514	ENSG00000135047
NEK1	NIMA (never in mitosis gene a)-related kinase 1	4750	ENSG00000137601
SLC6A4	solute carrier family 6 (neurotransmitter transporter, serotonin), member 4	6532	ENSG00000108576
PAX8	paired box 8	7849	ENSG00000125618
TAF4	TAF4 RNA polymerase II, TATA box binding protein (TBP)-associated factor, 135kDa	6874	ENSG00000130699
PAX9	paired box 9	5083	ENSG00000198807
CACYBP	calcyclin binding protein	27101	ENSG00000116161
HRAS	v-Ha-ras Harvey rat sarcoma viral oncogene homolog	3265	ENSG00000174775
GPX1	glutathione peroxidase 1	2876	ENSG00000233276
biological process	organ morphogenesis	GO:0009887
C=802;O=75;E=41.39;R=1.81;rawP=3.43e-07;adjP=3.83e-05
PCNT	pericentrin	5116	ENSG00000160299
PAFAH1B1	platelet-activating factor acetylhydrolase 1b, regulatory subunit 1 (45kDa)	5048	ENSG00000007168
OTOP1	otopetrin 1	133060	ENSG00000163982
LHX1	LIM homeobox 1	3975	ENSG00000132130
NAB1	NGFI-A binding protein 1 (EGR1 binding protein 1)	4664	ENSG00000138386
CTNNA2	catenin (cadherin-associated protein), alpha 2	1496	ENSG00000066032
ATP6V1B1	ATPase, H+ transporting, lysosomal 56/58kDa, V1 subunit B1	525	ENSG00000116039
EYA4	eyes absent homolog 4 (Drosophila)	2070	ENSG00000112319
SKI	v-ski sarcoma viral oncogene homolog (avian)	6497	ENSG00000157933
MYF5	myogenic factor 5	4617	ENSG00000111049
SHC1	SHC (Src homology 2 domain containing) transforming protein 1	6464	ENSG00000160691
MATN1	matrilin 1, cartilage matrix protein	4146	ENSG00000162510
ALDH1A3	aldehyde dehydrogenase 1 family, member A3	220	ENSG00000184254
ANKRD11	ankyrin repeat domain 11	29123	ENSG00000167522
CDX1	caudal type homeobox 1	1044	ENSG00000113722
CYP7B1	cytochrome P450, family 7, subfamily B, polypeptide 1	9420	ENSG00000172817
RBP4	retinol binding protein 4, plasma	5950	ENSG00000138207
HNF1A	HNF1 homeobox A	6927	ENSG00000135100
SMAD2	SMAD family member 2	4087	ENSG00000175387
ALX4	ALX homeobox 4	60529	ENSG00000052850
SALL1	sal-like 1 (Drosophila)	6299	ENSG00000103449
TDRD7	tudor domain containing 7	23424	ENSG00000196116
TLE1	transducin-like enhancer of split 1 (E(sp1) homolog, Drosophila)	7088	ENSG00000196781
SP6	Sp6 transcription factor	80320	ENSG00000189120
NRG1	neuregulin 1	3084	ENSG00000157168
FOXF1	forkhead box F1	2294	ENSG00000103241
APOA5	apolipoprotein A-V	116519	ENSG00000110243
WNT3	wingless-type MMTV integration site family, member 3	7473	ENSG00000108379
RUNX1	runt-related transcription factor 1	861	ENSG00000159216
TH	tyrosine hydroxylase	7054	ENSG00000180176
TMEM176B	transmembrane protein 176B	28959	ENSG00000106565
HOXC13	homeobox C13	3229	ENSG00000123364
RP1	retinitis pigmentosa 1 (autosomal dominant)	6101	ENSG00000104237
LRP4	low density lipoprotein receptor-related protein 4	4038	ENSG00000134569
PAX2	paired box 2	5076	ENSG00000075891
TGFBR1	transforming growth factor, beta receptor 1	7046	ENSG00000106799
CTSZ	cathepsin Z	1522	ENSG00000101160
SHANK3	SH3 and multiple ankyrin repeat domains 3	85358	ENSG00000251322
HOXB2	homeobox B2	3212	ENSG00000173917
PHLDA2	pleckstrin homology-like domain, family A, member 2	7262	ENSG00000181649
HPN	hepsin	3249	ENSG00000105707
IFT88	intraflagellar transport 88 homolog (Chlamydomonas)	8100	ENSG00000032742
LHX8	LIM homeobox 8	431707	ENSG00000162624
WNT10A	wingless-type MMTV integration site family, member 10A	80326	ENSG00000135925
TP63	tumor protein p63	8626	ENSG00000073282
HOXC11	homeobox C11	3227	ENSG00000123388
PRKCI	protein kinase C, iota	5584	ENSG00000163558
WT1	Wilms tumor 1	7490	ENSG00000184937
UPF2	UPF2 regulator of nonsense transcripts homolog (yeast)	26019	ENSG00000151461
CXCL12	chemokine (C-X-C motif) ligand 12	6387	ENSG00000107562
MESP1	mesoderm posterior 1 homolog (mouse)	55897	ENSG00000166823
COL9A1	collagen, type IX, alpha 1	1297	ENSG00000112280
PAX5	paired box 5	5079	ENSG00000196092
SP1	Sp1 transcription factor	6667	ENSG00000185591
MDFI	MyoD family inhibitor	4188	ENSG00000112559
RARB	retinoic acid receptor, beta	5915	ENSG00000077092
GATA4	GATA binding protein 4	2626	ENSG00000136574
CDH23	cadherin-related 23	64072	ENSG00000107736
NEUROD1	neuronal differentiation 1	4760	ENSG00000162992
SMARCD3	SWI/SNF related, matrix associated, actin dependent regulator of chromatin, subfamily d, member 3	6604	ENSG00000082014
EIF4A1	eukaryotic translation initiation factor 4A1	1973	ENSG00000161960
WNT7B	wingless-type MMTV integration site family, member 7B	7477	ENSG00000188064
TBX4	T-box 4	9496	ENSG00000121075
LY6E	lymphocyte antigen 6 complex, locus E	4061	ENSG00000160932
SLC6A4	solute carrier family 6 (neurotransmitter transporter, serotonin), member 4	6532	ENSG00000108576
COL13A1	collagen, type XIII, alpha 1	1305	ENSG00000197467
PAX8	paired box 8	7849	ENSG00000125618
WWOX	WW domain containing oxidoreductase	51741	ENSG00000186153
FGFR2	fibroblast growth factor receptor 2	2263	ENSG00000066468
CRX	cone-rod homeobox	1406	ENSG00000105392
PAX9	paired box 9	5083	ENSG00000198807
HOXC4	homeobox C4	3221	ENSG00000198353
PAX3	paired box 3	5077	ENSG00000135903
LBX1	ladybird homeobox 1	10660	ENSG00000138136
HRAS	v-Ha-ras Harvey rat sarcoma viral oncogene homolog	3265	ENSG00000174775
biological process	organ development	GO:0048513
C=2552;O=183;E=131.70;R=1.39;rawP=7.64e-07;adjP=7.59e-05
FOXN4	forkhead box N4	121643	ENSG00000139445
LUZP1	leucine zipper protein 1	7798	ENSG00000169641
AGRN	agrin	375790	ENSG00000188157
OTOP1	otopetrin 1	133060	ENSG00000163982
CACNA1H	calcium channel, voltage-dependent, T type, alpha 1H subunit	8912	ENSG00000196557
CALCA	calcitonin-related polypeptide alpha	796	ENSG00000110680
SMOC1	SPARC related modular calcium binding 1	64093	ENSG00000198732
ATP6V1B1	ATPase, H+ transporting, lysosomal 56/58kDa, V1 subunit B1	525	ENSG00000116039
HYAL2	hyaluronoglucosaminidase 2	8692	ENSG00000068001
EYA4	eyes absent homolog 4 (Drosophila)	2070	ENSG00000112319
DFNA5	deafness, autosomal dominant 5	1687	ENSG00000105928
SKI	v-ski sarcoma viral oncogene homolog (avian)	6497	ENSG00000157933
MYF5	myogenic factor 5	4617	ENSG00000111049
CDK5	cyclin-dependent kinase 5	1020	ENSG00000164885
CYP1A1	cytochrome P450, family 1, subfamily A, polypeptide 1	1543	ENSG00000140465
AP1M2	adaptor-related protein complex 1, mu 2 subunit	10053	ENSG00000129354
ALDH1A3	aldehyde dehydrogenase 1 family, member A3	220	ENSG00000184254
ANKRD11	ankyrin repeat domain 11	29123	ENSG00000167522
TEAD4	TEA domain family member 4	7004	ENSG00000197905
RELB	v-rel reticuloendotheliosis viral oncogene homolog B	5971	ENSG00000104856
AP2B1	adaptor-related protein complex 2, beta 1 subunit	163	ENSG00000006125
BFSP2	beaded filament structural protein 2, phakinin	8419	ENSG00000170819
CDK6	cyclin-dependent kinase 6	1021	ENSG00000105810
CYP1B1	cytochrome P450, family 1, subfamily B, polypeptide 1	1545	ENSG00000138061
GLRX5	glutaredoxin 5	51218	ENSG00000182512
MDGA1	MAM domain containing glycosylphosphatidylinositol anchor 1	266727	ENSG00000112139
CYP7B1	cytochrome P450, family 7, subfamily B, polypeptide 1	9420	ENSG00000172817
NTRK1	neurotrophic tyrosine kinase, receptor, type 1	4914	ENSG00000198400
SEMA3F	sema domain, immunoglobulin domain (Ig), short basic domain, secreted, (semaphorin) 3F	6405	ENSG00000001617
LAMA2	laminin, alpha 2	3908	ENSG00000196569
UTP3	UTP3, small subunit (SSU) processome component, homolog (S. cerevisiae)	57050	ENSG00000132467
LOXL2	lysyl oxidase-like 2	4017	ENSG00000134013
CLCN2	chloride channel, voltage-sensitive 2	1181	ENSG00000114859
CD36	CD36 molecule (thrombospondin receptor)	948	ENSG00000135218
SLC8A1	solute carrier family 8 (sodium/calcium exchanger), member 1	6546	ENSG00000183023
EGR2	early growth response 2	1959	ENSG00000122877
RBP4	retinol binding protein 4, plasma	5950	ENSG00000138207
SMAD2	SMAD family member 2	4087	ENSG00000175387
LECT1	leukocyte cell derived chemotaxin 1	11061	ENSG00000136110
ACTA1	actin, alpha 1, skeletal muscle	58	ENSG00000143632
TDRD7	tudor domain containing 7	23424	ENSG00000196116
SP6	Sp6 transcription factor	80320	ENSG00000189120
PAFAH1B2	platelet-activating factor acetylhydrolase 1b, catalytic subunit 2 (30kDa)	5049	ENSG00000168092
WNT3	wingless-type MMTV integration site family, member 3	7473	ENSG00000108379
RUNX1	runt-related transcription factor 1	861	ENSG00000159216
MB	myoglobin	4151	ENSG00000198125
HOXC13	homeobox C13	3229	ENSG00000123364
NKX6-2	NK6 homeobox 2	84504	ENSG00000148826
NEUROD4	neuronal differentiation 4	58158	ENSG00000123307
BMP8B	bone morphogenetic protein 8b	656	ENSG00000116985
LOC619207	scavenger receptor protein family member	619207	NULL
PAX2	paired box 2	5076	ENSG00000075891
CHRD	chordin	8646	ENSG00000090539
KIF4B	kinesin family member 4B	285643	ENSG00000226650
CNTNAP2	contactin associated protein-like 2	26047	ENSG00000174469
SHANK3	SH3 and multiple ankyrin repeat domains 3	85358	ENSG00000251322
ASCL4	achaete-scute complex homolog 4 (Drosophila)	121549	ENSG00000187855
TRADD	TNFRSF1A-associated via death domain	8717	ENSG00000102871
HPN	hepsin	3249	ENSG00000105707
RBM20	RNA binding motif protein 20	282996	ENSG00000203867
LHX8	LIM homeobox 8	431707	ENSG00000162624
UBE3A	ubiquitin protein ligase E3A	7337	ENSG00000114062
TSPAN2	tetraspanin 2	10100	ENSG00000134198
TP63	tumor protein p63	8626	ENSG00000073282
WNT10A	wingless-type MMTV integration site family, member 10A	80326	ENSG00000135925
PRKCI	protein kinase C, iota	5584	ENSG00000163558
HOXC11	homeobox C11	3227	ENSG00000123388
GDF2	growth differentiation factor 2	2658	ENSG00000128802
SP7	Sp7 transcription factor	121340	ENSG00000170374
MESP1	mesoderm posterior 1 homolog (mouse)	55897	ENSG00000166823
COL9A1	collagen, type IX, alpha 1	1297	ENSG00000112280
APCDD1	adenomatosis polyposis coli down-regulated 1	147495	ENSG00000154856
NOX4	NADPH oxidase 4	50507	ENSG00000086991
NOS3	nitric oxide synthase 3 (endothelial cell)	4846	ENSG00000164867
MDFI	MyoD family inhibitor	4188	ENSG00000112559
RARB	retinoic acid receptor, beta	5915	ENSG00000077092
CDH23	cadherin-related 23	64072	ENSG00000107736
PRDM16	PR domain containing 16	63976	ENSG00000142611
ING2	inhibitor of growth family, member 2	3622	ENSG00000168556
SMARCD3	SWI/SNF related, matrix associated, actin dependent regulator of chromatin, subfamily d, member 3	6604	ENSG00000082014
WNT7B	wingless-type MMTV integration site family, member 7B	7477	ENSG00000188064
TBX4	T-box 4	9496	ENSG00000121075
LY6E	lymphocyte antigen 6 complex, locus E	4061	ENSG00000160932
TGFBI	transforming growth factor, beta-induced, 68kDa	7045	ENSG00000120708
CRX	cone-rod homeobox	1406	ENSG00000105392
COL13A1	collagen, type XIII, alpha 1	1305	ENSG00000197467
VWF	von Willebrand factor	7450	ENSG00000110799
IL11	interleukin 11	3589	ENSG00000095752
[truncated: 4,273 more rows]
