# Supplementary material for: Sex differences in DNA methylation of the cord blood are related to sex-bias psychiatric diseases
Source: Sci Rep. 2017 Mar 17;7:44547. doi: 10.1038/srep44547 (PMC5355991; doi:10.1038/srep44547)
Supplement: Supplementary Table 8 [file srep44547-s9.csv]

Disease	Number of genes	Adjusted pvalue
Common genes between CHAMACO?s and ours datasets
Nervous System Diseases	24	adjP=1.70e-06
Signs and Symptoms	18	adjP=1.70e-06
Neuroblastoma	13	adjP=1.70e-06
Congenital Abnormalities	21	adjP=8.78e-06
Pathologic Processes	19	adjP=4.40e-05
Mental Disorders	19	adjP=4.57e-05
Growth Disorders	10	adjP=4.57e-05
Mental Retardation	14	adjP=4.75e-05
Adhesion	18	adjP=8.90e-05
Neuromuscular Diseases	11	adjP=0.0001
Genes exclusively found by this study
Stress	21	adjP=1.70e-06
Schizophrenia	18	adjP=1.70e-06
HIV	27	adjP=1.70e-06
Musculoskeletal Abnormalities	16	adjP=8.78e-06
Mental Disorders	20	adjP=4.40e-05
Bipolar Disorder	15	adjP=4.57e-05
cancer or viral infections	27	adjP=4.57e-05
Drug interaction with drug	15	adjP=4.75e-05
Disorder of the genitourinary system	10	adjP=8.90e-05
Adhesion	20	adjP=0.0001
Genes exclusively found by CHAMACO?s study
Adhesion	62	adjP=3.02e-14
Carcinoma	53	adjP=2.37e-13
cancer or viral infections	74	adjP=8.06e-13
Mental Disorders	52	adjP=1.03e-11
Colorectal Neoplasms	32	adjP=2.35e-10
Neoplasms	62	adjP=1.14e-09
Depression	25	adjP=3.78e-09
Adenocarcinoma	36	adjP=3.78e-09
epithelial cancers	33	adjP=5.15e-09
Bipolar Disorder	34	adjP=1.08e-08
