# Supplementary material for: Sex differences in DNA methylation of the cord blood are related to sex-bias psychiatric diseases
Source: Sci Rep. 2017 Mar 17;7:44547. doi: 10.1038/srep44547 (PMC5355991; doi:10.1038/srep44547)
Supplement: Supplementary Table 9 [file srep44547-s10.csv]

Supplemental table 9 ? Enrichment analysis for the modules from Parikshak et al (2013)
		CHAMACOS study_total		CHAMACOS study_only		This study_total		This study_only
Module	Number of genes	Number of matches	P-value	Number of matches	P-value	Number of matches	P-value	Number of matches	P-value
M1	660	62	0,0279	47	0,0374	30	0,2778	15	0,388
M2	807	47	0,9371	34	0,9234	34	0,3273	21	0,1308
M3	890	63	0,6004	45	0,6646	40	0,2214	22	0,2016
M4	358	20	0,9385	15	0,8964	14	0,5972	9	0,3349
M5	737	54	0,6346	41	0,5394	33	0,3533	20	0,1627
M6	358	21	0,8044	12	0,9506	15	0,3717	6	0,6925
M8	203	27	0,0019	20	0,0096	14	0,0383	7	0,1332
M9	215	6	0,9998	4	0,9977	13	0,1196	11	0,008
M10	67	1	0,9687	1	0,9141	0	1	0	1
M11	499	35	0,6158	25	0,6691	19	0,6087	9	0,6962
M12	466	24	0,9405	17	0,931	16	0,6594	9	0,5313
M13	776	108	0,0001	79	0,0001	48	0,0014	19	0,2458
M14	541	39	0,3835	25	0,6981	26	0,1106	12	0,3448
M15	361	33	0,0515	27	0,0246	16	0,274	10	0,1498
M16	468	39	0,2827	30	0,2414	22	0,3011	13	0,2047
M17	892	118	0,0001	88	0,0001	53	0,0022	23	0,146
M18	775	86	3e-04	65	4e-04	33	0,4605	12	0,908
